# Supplementary material for: CisSERS: Customizable In Silico Sequence Evaluation for Restriction Sites
Source: PLoS One. 2016 Apr 12;11(4):e0152404. doi: 10.1371/journal.pone.0152404 (PMC4829253; doi:10.1371/journal.pone.0152404)
Supplement: S5 File — (ZIP) [file pone.0152404.s005.zip]

Archive with 24 entries (24 files):
- CisSERS/Enzymes.txt.docx
- CisSERS/doneOk.png
- CisSERS/EnzymeDownload.java
- CisSERS/EnzymeSearch.java
- CisSERS/EnzymeTree.java
- CisSERS/GelVisualizationTab.java
- CisSERS/load.png
- CisSERS/NeoschizomerReport.java
- CisSERS/ParameterizedTypeImpl.java
- CisSERS/Persist.java
- CisSERS/PersistHelper.java
- CisSERS/PolyTrim.java
- CisSERS/ProgressCallback.java
- CisSERS/ProgressPane.java
- CisSERS/rcut.pl
- CisSERS/save.png
- CisSERS/SaveTab.java
- CisSERS/SequenceEnzymeCountTableModel.java
- CisSERS/ASCIIReader.java
- CisSERS/ATGC.png
- CisSERS/CisSERS.java
- CisSERS/CisSERSLauncher.java
- CisSERS/CustomScrollPane.java
- CisSERS/CutSiteSlider.java
