# Supplementary material for: CisSERS: Customizable In Silico Sequence Evaluation for Restriction Sites
Source: PLoS One. 2016 Apr 12;11(4):e0152404. doi: 10.1371/journal.pone.0152404 (PMC4829253; doi:10.1371/journal.pone.0152404)
Supplement: S5 File — (ZIP) [file pone.0152404.s005.zip › CisSERS/EnzymeDownload.java]

package edu.wsu.dhingra;

import java.io.BufferedReader;
import java.io.IOException;
import java.io.InputStreamReader;
import java.net.HttpURLConnection;
import java.net.URL;
import java.util.ArrayList;
import java.util.Collections;
import java.util.Comparator;
import java.util.HashMap;
import java.util.Map;

import edu.wsu.dhingra.EnzymeTree.EnzymeInfo;

public class EnzymeDownload {
	public static void main(String[] args) throws Exception {
		System.out.println(downloadEnzymes());
	}
	
	public static class EnzymeList extends ArrayList<EnzymeInfo>
	{
		private HashMap<Character, String> companies = new HashMap<Character, String>();
		
		public void addCompany(char companyChar, String companyName)
		{
			companies.put(companyChar, companyName);
		}
		
		public Map<? extends Character, ? extends String> getCompanies()
		{
			return companies;
		}
	}
	
	public static EnzymeList downloadEnzymes() throws IOException
	{
		EnzymeList enzymes = new EnzymeList();
		
		URL nebURL = new URL("http://rebase.neb.com/rebase/link_nar");
		//Silly web site and their rules
		HttpURLConnection nebConnection = (HttpURLConnection) nebURL.openConnection();
		nebConnection.addRequestProperty("User-Agent", "Mozilla/RCut-Downloader");
		BufferedReader reader = new BufferedReader(new InputStreamReader(nebConnection.getInputStream(), "ISO-8859-1"));
		String nextLine;
		FindCompanyInfo:
		{
			while((nextLine = reader.readLine()) != null)
			{
				if(nextLine.startsWith("REBASE codes for commercial sources of enzymes"))
					break FindCompanyInfo;
			}
			throw new IOException("Did not find company info header");
		}
		
		while((nextLine = reader.readLine()) != null)
		{
			nextLine = nextLine.trim();
			if(nextLine.contains("====----====----====----===="))
				break;
			if(!nextLine.isEmpty())
			{
				char companyChar = nextLine.charAt(0);
				String companyName = nextLine.substring(9);
				companyName = companyName.substring(0, companyName.indexOf('(') - 1);
				enzymes.addCompany(companyChar, companyName);
			}
		}
		
		while(!(nextLine = reader.readLine()).contains("====----====----====----===="))
			;
		StringBuilder enzymeName = new StringBuilder();
		StringBuilder enzymeCut = new StringBuilder();
		StringBuilder enzymeCompanies = new StringBuilder();
		boolean methylationSensitive;
		while((nextLine = reader.readLine()) != null)
		{
			if(!nextLine.isEmpty())
			{
				if(nextLine.contains("====----====----====----===="))
					break;
				
				enzymeName.setLength(0);
				enzymeCut.setLength(0);
				enzymeCompanies.setLength(0);
				methylationSensitive = false;
				int i = 0;
				if(nextLine.charAt(i++) != '\t')
					parseError();
				while(nextLine.charAt(i) == '\t' || nextLine.charAt(i) == ' ')
					i++;
				while(nextLine.charAt(i) != '\t')
					enzymeName.append(nextLine.charAt(i++));
				while(nextLine.charAt(i) == '\t' || nextLine.charAt(i) == ' ')
					i++;
				boolean hasCut = false;
				while(nextLine.charAt(i) != '\t')
				{
					if(nextLine.charAt(i) == '/' || nextLine.charAt(i) == '^')
						hasCut = true;
					enzymeCut.append(nextLine.charAt(i++));
				}
				//If enzyme doesn't have any cut sites, remove it from the list-
				if(!hasCut)
					continue;
				i++;
				while(nextLine.charAt(i++) != '\t')
					methylationSensitive = true;
				while(nextLine.charAt(i) != '\t')
					enzymeCompanies.append(nextLine.charAt(i++));
				enzymes.add(new EnzymeInfo(enzymeName.toString(), enzymeCut.toString(), enzymeCompanies.toString(), methylationSensitive));
			}
		}
		
		//Sort by enzyme name
		Collections.sort(enzymes, new Comparator<EnzymeInfo>() {
			//@Override
			public int compare(EnzymeInfo o1, EnzymeInfo o2) {
				return o1.name.compareTo(o2.name);
			}
		});
		return enzymes;
	}
	
	private static void parseError() throws IOException
	{
		throw new IOException("Failed to parse enzyme list");
	}
}
