# Supplementary material for: CisSERS: Customizable In Silico Sequence Evaluation for Restriction Sites
Source: PLoS One. 2016 Apr 12;11(4):e0152404. doi: 10.1371/journal.pone.0152404 (PMC4829253; doi:10.1371/journal.pone.0152404)
Supplement: S5 File — (ZIP) [file pone.0152404.s005.zip › CisSERS/EnzymeSearch.java]

package edu.wsu.dhingra;

import java.awt.Color;
import java.awt.Dimension;
import java.awt.EventQueue;
import java.awt.Window;
import java.util.HashMap;
import java.util.HashSet;
import java.util.Set;
import java.util.WeakHashMap;

import javax.swing.Box;
import javax.swing.BoxLayout;
import javax.swing.JCheckBox;
import javax.swing.JDialog;
import javax.swing.JLabel;
import javax.swing.JScrollPane;
import javax.swing.JTextField;
import javax.swing.event.ChangeEvent;
import javax.swing.event.ChangeListener;
import javax.swing.event.DocumentEvent;
import javax.swing.event.DocumentListener;
import javax.swing.tree.DefaultMutableTreeNode;
import javax.swing.tree.TreePath;

public class EnzymeSearch extends JDialog {
	
	private Box searchResultsComponent = new Box(BoxLayout.Y_AXIS);
	private JTextField searchBox = new JTextField();
	private HashMap<String, Set<JCheckBox>> termToComponent = new HashMap<String, Set<JCheckBox>>();
	public void showEnzymeSearch(EnzymeTree enzymeTree)
	{
		if(!isVisible())
		{
			termToComponent.clear();
			fillMap((DefaultMutableTreeNode) enzymeTree.getComponent().getModel().getRoot(), enzymeTree);
			setVisible(true);
		}
	}
	
	private void fillMap(final DefaultMutableTreeNode node, final EnzymeTree enzymeTree)
	{
		Object userObject = node.getUserObject();
		if(userObject instanceof String)
		{
			for(int i = 0; i < node.getChildCount(); i++)
				fillMap((DefaultMutableTreeNode) node.getChildAt(i), enzymeTree);
		}
		else if(userObject instanceof EnzymeTree.EnzymeInfo)
		{
			EnzymeTree.EnzymeInfo enzyme = (EnzymeTree.EnzymeInfo) userObject;
			final JCheckBox checkBox = new JCheckBox(enzyme.name + " (" + enzyme.cut + ")");
			
			//Check synchronize the check of this one with the tree
			checkBox.addChangeListener(new ChangeListener() {
				
				//@Override
				public void stateChanged(ChangeEvent e) {
					if(checkBox.isSelected())
						enzymeTree.getComponent().getCheckingModel().addCheckingPath(new TreePath(node.getPath()));
					else
						enzymeTree.getComponent().getCheckingModel().removeCheckingPath(new TreePath(node.getPath()));
				}
			});
			
			if(enzyme.methylationSensitive)
				checkBox.setForeground(Color.RED);
			
			String enzymeName = enzyme.name.toLowerCase();
			for(int i = 0; i < enzymeName.length() - 1; i++)
			{
				Set<JCheckBox> checkBoxes = termToComponent.get(enzymeName.substring(0, enzymeName.length() - i));
				if(checkBoxes == null)
				{
					checkBoxes = new HashSet<JCheckBox>();
					termToComponent.put(enzymeName.substring(0, enzymeName.length() - i), checkBoxes);
				}
				checkBoxes.add(checkBox);
			}
			
			Set<JCheckBox> checkBoxes = termToComponent.get(EnzymeTree.getRecognitionSequence(enzyme.cut).toLowerCase());
			if(checkBoxes == null)
			{
				checkBoxes = new HashSet<JCheckBox>();
				termToComponent.put(EnzymeTree.getRecognitionSequence(enzyme.cut).toLowerCase(), checkBoxes);
			}
			checkBoxes.add(checkBox);
			if(enzymeTree.getComponent().getCheckingModel().isPathChecked(new TreePath(node.getPath())))
				checkBox.setSelected(true);
		}
	}
	
	public EnzymeSearch(Window window)
	{
		super(window,"Enzyme Search");
		searchBox.getDocument().addDocumentListener(new SearchBoxListener());
		setLayout(new BoxLayout(getContentPane(), BoxLayout.Y_AXIS));
		JScrollPane searchResultScrollPane = new JScrollPane(searchResultsComponent);
		searchResultScrollPane.setPreferredSize(new Dimension(200, 300));
		add(searchResultScrollPane);
		add(searchBox);
		setSize(200,300 + searchBox.getPreferredScrollableViewportSize().height);
		setDefaultCloseOperation(HIDE_ON_CLOSE);
	}
	
	private class SearchBoxListener implements DocumentListener
	{

		//@Override
		public void changedUpdate(DocumentEvent e) {
			documentChanged();
		}

		//@Override
		public void insertUpdate(DocumentEvent e) {
			documentChanged();
		}

		//@Override
		public void removeUpdate(DocumentEvent e) {
			documentChanged();
		}
		
		private void documentChanged()
		{
			searchResultsComponent.removeAll();
			searchResultsComponent.add(Box.createGlue());
			Set<JCheckBox> checkBoxes = termToComponent.get(searchBox.getText().trim().toLowerCase());
			if(checkBoxes != null)
				for(JCheckBox checkBox : checkBoxes)
				{
					searchResultsComponent.add(checkBox);
				}
			if(searchResultsComponent.getComponentCount() == 0)
				searchResultsComponent.add(new JLabel("No results"));
			validate();
			repaint();
		}
	}
}
