# Supplementary material for: CisSERS: Customizable In Silico Sequence Evaluation for Restriction Sites
Source: PLoS One. 2016 Apr 12;11(4):e0152404. doi: 10.1371/journal.pone.0152404 (PMC4829253; doi:10.1371/journal.pone.0152404)
Supplement: S5 File — (ZIP) [file pone.0152404.s005.zip › CisSERS/EnzymeTree.java]

package edu.wsu.dhingra;

import it.cnr.imaa.essi.lablib.gui.checkboxtree.CheckboxTree;
import it.cnr.imaa.essi.lablib.gui.checkboxtree.DefaultCheckboxTreeCellRenderer;
import it.cnr.imaa.essi.lablib.gui.checkboxtree.TreeCheckingModel;

import java.awt.Color;
import java.awt.Component;
import java.awt.Frame;
import java.awt.GridBagConstraints;
import java.awt.GridBagLayout;
import java.awt.datatransfer.DataFlavor;
import java.awt.datatransfer.Transferable;
import java.awt.datatransfer.UnsupportedFlavorException;
import java.awt.event.ActionEvent;
import java.awt.event.ActionListener;
import java.awt.event.FocusAdapter;
import java.awt.event.FocusEvent;
import java.awt.event.MouseAdapter;
import java.awt.event.MouseEvent;
import java.io.File;
import java.io.FileInputStream;
import java.io.FileNotFoundException;
import java.io.IOError;
import java.io.IOException;
import java.io.PrintStream;
import java.util.ArrayList;
import java.util.Collections;
import java.util.Enumeration;
import java.util.HashMap;
import java.util.HashSet;
import java.util.List;
import java.util.Map;
import java.util.TreeMap;
import java.util.Map.Entry;
import java.util.prefs.Preferences;
import java.util.regex.Pattern;

import javax.swing.AbstractAction;
import javax.swing.Action;
import javax.swing.BorderFactory;
import javax.swing.Box;
import javax.swing.BoxLayout;
import javax.swing.ButtonGroup;
import javax.swing.DropMode;
import javax.swing.JButton;
import javax.swing.JCheckBox;
import javax.swing.JComponent;
import javax.swing.JDialog;
import javax.swing.JFileChooser;
import javax.swing.JLabel;
import javax.swing.JMenuItem;
import javax.swing.JOptionPane;
import javax.swing.JPanel;
import javax.swing.JPopupMenu;
import javax.swing.JRadioButton;
import javax.swing.JScrollPane;
import javax.swing.JTextField;
import javax.swing.JToggleButton;
import javax.swing.JTree;
import javax.swing.SwingUtilities;
import javax.swing.ToolTipManager;
import javax.swing.TransferHandler;
import javax.swing.event.ChangeEvent;
import javax.swing.event.ChangeListener;
import javax.swing.tree.DefaultMutableTreeNode;
import javax.swing.tree.DefaultTreeModel;
import javax.swing.tree.TreeModel;
import javax.swing.tree.TreePath;

import name.artemus_harper.SmartFileChooser;

public class EnzymeTree {
	
	public EnzymeTree()
	{
		readEnzymeList();
	}
	
	private Action saveEnzymes = new AbstractAction("Save Enzymes") {
		
		//@Override
		public void actionPerformed(ActionEvent e) {
			saveEnzymeList();
		}
	};
	public Action getSaveAction()
	{
		return saveEnzymes;
	}
	private Action updateEnzymes = new AbstractAction("Update Enzyme List")
	{
		//@Override
		public void actionPerformed(ActionEvent e) {
			updateEnzymeFromNEB();
		}
	};
	public Action getUpdateEnzymes()
	{
		return updateEnzymes;
	}
	
	private SmartFileChooser exportEnzymesFileChooser = new SmartFileChooser("enzymes", "Text files", ".txt");
	private Action exportEnzymes = new AbstractAction("Export Enzyme List")
	{
		//@Override
		public void actionPerformed(ActionEvent e) {
			if(exportEnzymesFileChooser.showSaveDialog((Component)e.getSource()) == JFileChooser.APPROVE_OPTION)
			{
				try
				{
					PrintStream printStream = new PrintStream(exportEnzymesFileChooser.getSelectedFile());
					exportEnzymeList(printStream);
				}
				catch(FileNotFoundException e2)
				{
					//Could potentially happen if user selects a device
					throw new IOError(e2);
				}
			}
		}
	};
	public Action getExportEnzymes()
	{
		return exportEnzymes;
	}
	private Action loadEnzymes = new AbstractAction("Load Enzymes") {
		//@Override
		public void actionPerformed(ActionEvent e) {
			loadEnzymeList();
		}
	};
	public Action getLoadAction()
	{
		return loadEnzymes;
	}
	public CheckboxTree getComponent()
	{
		return enzymeTree;
	}
	private static final String ENZYME_LOCATION_PREF = "enzymeLocation";
	
	private CheckboxTree enzymeTree = new CheckboxTree((DefaultMutableTreeNode)null)
	{
		@Override
		public String getToolTipText(MouseEvent e)
		{
			TreePath path = getPathForLocation(e.getX(), e.getY());
			if(path != null)
			{
				Object lastPathComponent = ((DefaultMutableTreeNode) path.getLastPathComponent()).getUserObject();
				if(lastPathComponent instanceof EnzymeInfo)
				{
					return "<HTML>" + NeoschizomerReport.createCompanyList(EnzymeTree.this, (EnzymeInfo) lastPathComponent) + "</HTML>";
				}
				else
					return null;
			}
			else
				return null;
		}
	};
	{
		enzymeTree.setName("Enzymes");
		ToolTipManager.sharedInstance().registerComponent(enzymeTree);
		enzymeTree.setCellRenderer(new DefaultCheckboxTreeCellRenderer() {
			
			@Override
			public Component getTreeCellRendererComponent(JTree tree, Object value,
					boolean selected, boolean expanded, boolean leaf, int row,
					boolean hasFocus) {
				
				boolean methylationSensitive = false;
				if(((DefaultMutableTreeNode)value).getUserObject() instanceof EnzymeInfo)
				{
					EnzymeInfo enzyme = (EnzymeInfo) ((DefaultMutableTreeNode)value).getUserObject();
					if(enzyme.methylationSensitive)
						methylationSensitive = true;
					value = enzyme.name + "[" + enzyme.cut + "]";
				}
				super.getTreeCellRendererComponent(tree, value, selected, expanded, leaf, row, hasFocus);
				if(methylationSensitive)
				{
					label.setForeground(Color.RED);
				}
				return this;
			}
		});
		((DefaultTreeModel)enzymeTree.getModel()).setAsksAllowsChildren(true);
		//enzymeTree.getCheckingModel().setCheckingMode(CheckingMode.PROPAGATE_PRESERVING_CHECK);
		enzymeTree.setToggleClickCount(0);
		enzymeTree.setDragEnabled(true);
		enzymeTree.setDropMode(DropMode.ON_OR_INSERT);
		try {
			enzymeTree.setTransferHandler(new TransferHandler() {
				private DataFlavor localDataFlavor = new DataFlavor(DataFlavor.javaJVMLocalObjectMimeType);
				
				@Override
				public boolean canImport(TransferSupport support) {
					if(support.isDataFlavorSupported(localDataFlavor))
					{
						JTree.DropLocation dropLocation = ((JTree.DropLocation)support.getDropLocation());
						if(((DefaultMutableTreeNode)dropLocation.getPath().getLastPathComponent()).getUserObject() instanceof EnzymeInfo
								&& dropLocation.getChildIndex() == -1)
							return false;
						return true;
					}
					return false;
				}
				
				@Override
				public boolean importData(TransferSupport support) {
					try
					{
						List<?> transferObj = (List<?>) support.getTransferable().getTransferData(localDataFlavor);
						DefaultMutableTreeNode insertParent = (DefaultMutableTreeNode) ((JTree.DropLocation)support.getDropLocation()).getPath().getLastPathComponent();
						int insertPoint = ((JTree.DropLocation)support.getDropLocation()).getChildIndex();
						
						//Insert into category
						if(insertPoint == -1)
						{
							insertPoint = insertParent.getChildCount();
						}
						for(Object o : transferObj)
						{
							DefaultMutableTreeNode node = (DefaultMutableTreeNode) o;
							if(support.getDropAction() == MOVE)
							{
								//Special check if moving node within the same parent.
								//May have to reduce index by 1 since it may change if when we remove the node.
								if(node.getParent() == insertParent)
								{
									if(insertParent.getIndex(node) < insertPoint)
										insertPoint--;
								}
								((DefaultTreeModel)enzymeTree.getModel()).removeNodeFromParent(node);
								((DefaultTreeModel)enzymeTree.getModel()).insertNodeInto(node, insertParent, insertPoint++);
							}
							else if(support.getDropAction() == COPY)
							{
								EnzymeInfo enzyme = (EnzymeInfo) node.getUserObject();
								DefaultMutableTreeNode newNode;
								
								//If copying to the same parent, append (Copy) to the name
								if(node.getParent() == insertParent)
								{
									newNode = new DefaultMutableTreeNode(new EnzymeInfo(enzyme.name + " (Copy)", enzyme.cut, enzyme.companies, enzyme.methylationSensitive));
								}
								else
								{
									newNode = new DefaultMutableTreeNode(enzyme.clone(), false);
								}
								((DefaultTreeModel)enzymeTree.getModel()).insertNodeInto(newNode, insertParent, insertPoint++);
							}
						}
					}
					catch (UnsupportedFlavorException e) {
					}
					catch (IOException e)
					{
						
					}
					return true;
				}
				
				@Override
				public int getSourceActions(JComponent c) {
					return MOVE | COPY;
				}
				
				@Override
				protected Transferable createTransferable(JComponent c) {
					TreePath[] selectionPaths = enzymeTree.getSelectionPaths();
					final List<DefaultMutableTreeNode> validSelectionPaths = new ArrayList<DefaultMutableTreeNode>();
					if(selectionPaths != null)
					{
						for(TreePath treePath : selectionPaths)
						{
							DefaultMutableTreeNode node = (DefaultMutableTreeNode) treePath.getLastPathComponent();
							if(node.getUserObject() instanceof EnzymeInfo)
							{
								validSelectionPaths.add(node);
							}
						}
					}
					if(!validSelectionPaths.isEmpty())
						return new Transferable() {
							
							//@Override
							public boolean isDataFlavorSupported(DataFlavor flavor) {
								return flavor.equals(localDataFlavor);
							}
							
							//@Override
							public DataFlavor[] getTransferDataFlavors() {
								return new DataFlavor[]{localDataFlavor};
							}
							
							//@Override
							public Object getTransferData(DataFlavor flavor)
									throws UnsupportedFlavorException, IOException {
								return validSelectionPaths;
							}
						};
					else
						return null;
				}
			});
		} catch (ClassNotFoundException e) {
			e.printStackTrace();
		}
		enzymeTree.setBorder(BorderFactory.createTitledBorder("Cut Sequence"));
	}
	private JFileChooser enzymeListFileChooser = new JFileChooser()
	{
		@Override
		public void approveSelection() 
		{
			if(getSelectedFile().exists() && getDialogType() == JFileChooser.SAVE_DIALOG)
			{
				if(JOptionPane.showConfirmDialog(this,"Overwrite existing file?","Existing file",JOptionPane.OK_CANCEL_OPTION) != JOptionPane.OK_OPTION)
					return;
			}
			super.approveSelection();
		}
	};
	private JCheckBox autoLoadEnzymesCheckBox;
	{
		String enzymeLocation = Preferences.userNodeForPackage(CisSERS.class).get(ENZYME_LOCATION_PREF, null);
		if(enzymeLocation != null)
			enzymeListFileChooser.setSelectedFile(new File(enzymeLocation));
		Box enzymeChooserOptions = new Box(BoxLayout.Y_AXIS);
		enzymeChooserOptions.add(new JLabel("Always load"));
		enzymeChooserOptions.add(new JLabel("from this"));
		enzymeChooserOptions.add(new JLabel("location"));
		autoLoadEnzymesCheckBox = new JCheckBox();
		autoLoadEnzymesCheckBox.setSelected(true);
		enzymeChooserOptions.add(autoLoadEnzymesCheckBox);
		enzymeListFileChooser.setAccessory(enzymeChooserOptions);
	}
	private Map<? extends Character, ? extends String> companies;
	JPopupMenu enzymePopupMenu = new JPopupMenu();
	{
		
		JMenuItem editMenu = new JMenuItem(new AbstractAction("Edit") {
			
			//@Override
			public void actionPerformed(ActionEvent e) {
				DefaultMutableTreeNode node = (DefaultMutableTreeNode) enzymeTree.getSelectionPath().getLastPathComponent();
				Object nodeObj = node.getUserObject();
				JPanel inputPanel = new JPanel();
				JTextField nameField = new JTextField(20);
				if(nodeObj instanceof EnzymeInfo)
				{
					EnzymeInfo enzyme = (EnzymeInfo) nodeObj;
					Box nameBox = new Box(BoxLayout.Y_AXIS);
					nameBox.add(new JLabel("Name"));
					nameField.setText(enzyme.name);
					nameBox.add(nameField);
					inputPanel.add(nameBox);
					Box enzymeBox = new Box(BoxLayout.Y_AXIS);
					enzymeBox.add(new JLabel("Enzyme"));
					JTextField enzymePanel = new JTextField(20);
					enzymePanel.setText(enzyme.cut);
					enzymeBox.add(enzymePanel);
					inputPanel.add(enzymeBox);
					Box companyBox = new Box(BoxLayout.Y_AXIS);
					companyBox.add(new JLabel("Company"));
					JTextField companyTextField = new JTextField(20);
					companyTextField.setText(enzyme.companies);
					companyBox.add(companyTextField);
					inputPanel.add(companyBox);
					Box methylathionSensitiveBox = new Box(BoxLayout.Y_AXIS);
					methylathionSensitiveBox.add(new JLabel("Methylathion Sensitive"));
					JCheckBox methylationSensitiveCheckBox = new JCheckBox();
					methylathionSensitiveBox.add(methylationSensitiveCheckBox);
					methylationSensitiveCheckBox.setSelected(enzyme.methylationSensitive);
					inputPanel.add(methylathionSensitiveBox);
					
					if(JOptionPane.showConfirmDialog(enzymeTree, inputPanel,"Edit...", JOptionPane.OK_CANCEL_OPTION) == JOptionPane.OK_OPTION)
					{
						enzymeTree.getModel().valueForPathChanged(enzymeTree.getSelectionPath(), new EnzymeInfo(nameField.getText(), enzymePanel.getText(), companyTextField.getText(), methylationSensitiveCheckBox.isSelected()));
					}
					
				}
				else
				{
					JTextField nameTextField = new JTextField((String) nodeObj, 20);
					inputPanel.add(new JLabel("Name"));
					inputPanel.add(nameTextField);
					if(JOptionPane.showConfirmDialog(enzymeTree, inputPanel,"Edit...", JOptionPane.OK_CANCEL_OPTION) == JOptionPane.OK_OPTION)
					{
						enzymeTree.getModel().valueForPathChanged(enzymeTree.getSelectionPath(), nameTextField.getText());
					}
				}
			}
		});
		enzymePopupMenu.add(editMenu);
		JMenuItem addMenu = new JMenuItem(new AbstractAction("Add Enzyme") {
			
			//@Override
			public void actionPerformed(ActionEvent e) {
				DefaultMutableTreeNode node = (DefaultMutableTreeNode) enzymeTree.getSelectionPath().getLastPathComponent();
				if(node.getUserObject() instanceof EnzymeInfo)
				{
					node = (DefaultMutableTreeNode) node.getParent();
				}
				
				JPanel panel = new JPanel();
				panel.add(new JLabel("Name"));
				JTextField nameTextField = new JTextField(20);
				panel.add(nameTextField);
				panel.add(new JLabel("Enzyme"));
				JTextField enzymeTextField = new JTextField(20);
				panel.add(enzymeTextField);
				panel.add(new JLabel("Companies"));
				JTextField enzymeCompaniesTextField = new JTextField(20);
				JCheckBox methylationSensitiveCheckBox = new JCheckBox();
				if(JOptionPane.showConfirmDialog(enzymeTree, panel, "Add Enzyme", JOptionPane.OK_CANCEL_OPTION) == JOptionPane.OK_OPTION)
				{
					DefaultMutableTreeNode newNode = new DefaultMutableTreeNode(new EnzymeInfo(nameTextField.getText(), enzymeTextField.getText(), enzymeCompaniesTextField.getText(), methylationSensitiveCheckBox.isSelected()), false);
					DefaultTreeModel model = (DefaultTreeModel) enzymeTree.getModel();
					model.insertNodeInto(newNode, node, node.getChildCount());
				}
			}
		});
		enzymePopupMenu.add(addMenu);
		JMenuItem addCategoryMenu = new JMenuItem(new AbstractAction("Add Category") {
			
			//@Override
			public void actionPerformed(ActionEvent e) {
				DefaultMutableTreeNode node = (DefaultMutableTreeNode) enzymeTree.getSelectionPath().getLastPathComponent();
				if(node.getUserObject() instanceof EnzymeInfo)
				{
					node = (DefaultMutableTreeNode) node.getParent();
				}
				
				JPanel panel = new JPanel();
				panel.add(new JLabel("Name"));
				JTextField nameTextField = new JTextField(20);
				panel.add(nameTextField);
				
				if(JOptionPane.showConfirmDialog(enzymeTree, panel, "Add Category", JOptionPane.OK_CANCEL_OPTION) == JOptionPane.OK_OPTION)
				{
					DefaultMutableTreeNode newNode = new DefaultMutableTreeNode(nameTextField.getText());
					DefaultTreeModel model = (DefaultTreeModel) enzymeTree.getModel();
					model.insertNodeInto(newNode, node, node.getChildCount());
				}
			}
		});
		enzymePopupMenu.add(addCategoryMenu);
		final JMenuItem deleteMenu = new JMenuItem(new AbstractAction("Delete")
		{
			//@Override
			public void actionPerformed(ActionEvent e) {
				DefaultMutableTreeNode node = (DefaultMutableTreeNode) enzymeTree.getSelectionPath().getLastPathComponent();
				if(!node.isRoot())
				{
					if(JOptionPane.showConfirmDialog(enzymeTree,"Remove " + node + "?", "Remove node", JOptionPane.OK_CANCEL_OPTION) == JOptionPane.OK_OPTION)
					{
						((DefaultTreeModel)enzymeTree.getModel()).removeNodeFromParent(node);
					}
				}
			}
		});
		enzymePopupMenu.add(deleteMenu);
		
		enzymeTree.addMouseListener(new MouseAdapter() {
			
			@Override
			public void mouseReleased(MouseEvent e) {
				popup(e);
			}
			
			@Override
			public void mousePressed(MouseEvent e) {
				popup(e);
			}
			
			private void popup(MouseEvent e)
			{
				if(e.isPopupTrigger())
				{
					TreePath clickedPath = enzymeTree.getPathForLocation(e.getX(), e.getY());
					if(clickedPath != null)
					{
						enzymeTree.setSelectionPath(clickedPath); //Can only use menu on one selected node
						
						deleteMenu.setEnabled(clickedPath.getPathCount() > 1); //can't delete root
						enzymePopupMenu.show(enzymeTree, e.getX(), e.getY());
					}
				}
			}
		});
	}
	
	private void updateEnzymeFromNEB()
	{
		try
		{
			DefaultTreeModel treeModel = (DefaultTreeModel) enzymeTree.getModel();
			DefaultMutableTreeNode root = (DefaultMutableTreeNode) treeModel.getRoot();
			if(root == null)
			{
				root = createDefaultEnzymeRoot();
				treeModel.setRoot(root);
			}
			for(int i = 0; i < root.getChildCount(); i++)
			{
				DefaultMutableTreeNode child = (DefaultMutableTreeNode) root.getChildAt(i);
				if(child.getUserObject().equals("core"))
				{
					treeModel.removeNodeFromParent(child);
					break;
				}
			}
			DefaultMutableTreeNode core = new DefaultMutableTreeNode("core");
			treeModel.insertNodeInto(core, root, 0);
			DefaultMutableTreeNode purchasable = new DefaultMutableTreeNode("Purchasable");
			treeModel.insertNodeInto(purchasable, core, 0);
			DefaultMutableTreeNode nonPurchasable = new DefaultMutableTreeNode("Not purchasable");
			treeModel.insertNodeInto(nonPurchasable, core, 1);
			EnzymeDownload.EnzymeList list = EnzymeDownload.downloadEnzymes();
			for(EnzymeInfo enzyme : list)
			{
				DefaultMutableTreeNode node;
				if(enzyme.companies.isEmpty())
				{
					node = nonPurchasable;
				}
				else
					node = purchasable;
				treeModel.insertNodeInto(new DefaultMutableTreeNode(enzyme, false), node, node.getChildCount());
			}
			companies = list.getCompanies();
		}
		catch(IOException e)
		{
			JOptionPane.showMessageDialog(enzymeTree, e.getMessage());
		}
	}
	
	/**
	 * Should never be called. Fallback in case an initial root name could not be found.
	 * @return
	 */
	private DefaultMutableTreeNode createDefaultEnzymeRoot() {
		return new DefaultMutableTreeNode("Enzymes");
	}
	public void readEnzymeList()
	{
		String enzymeLocation = Preferences.userNodeForPackage(EnzymeTree.class).get(ENZYME_LOCATION_PREF, null);
		readEnzymeList(enzymeLocation);
	}

	public void readEnzymeList(String enzymeLocation) {
		boolean success = false;
		try
		{
			ASCIIReader reader;
			if(enzymeLocation != null && new File(enzymeLocation).exists())
			{
				reader = new ASCIIReader(new FileInputStream(enzymeLocation));
			}
			else
				reader = new ASCIIReader(CisSERS.class.getResourceAsStream("/Enzymes.txt"));
			
			readEnzymeList(reader);
			success = true;
		}
		catch(IOException e)
		{
			JOptionPane.showMessageDialog(enzymeTree, e, "Error reading file", JOptionPane.ERROR_MESSAGE);
		}
		catch(Exception e)
		{
			JOptionPane.showMessageDialog(enzymeTree, "Invalid file format", "Error reading file", JOptionPane.ERROR_MESSAGE);
		}
		if(!success)
		{
			try {
				readEnzymeList(new ASCIIReader(CisSERS.class.getResourceAsStream("/Enzymes.txt")));
			} catch (IOException e) {
				throw new IOError(e);
			}
		}
	}
	public void readEnzymeList(ASCIIReader reader) throws IOException {
		TreePath path = null;
		ArrayList<TreePath> checkedPaths = new ArrayList<TreePath>();
		HashMap<Character, String> companies = new HashMap<Character, String>();
		String nextLine;
		while((nextLine = reader.readLine()) != null)
		{
			//Gets rid of some encoding problems. Should only be needed if 
			nextLine = nextLine.trim();
			if(nextLine.isEmpty())
			{
				
			}
			else if(nextLine.startsWith("+"))
			{
				DefaultMutableTreeNode category = new DefaultMutableTreeNode(nextLine.substring(1));
				if(path == null)
				{
					path = new TreePath(category);
				}
				else
				{
					((DefaultMutableTreeNode)path.getLastPathComponent()).add(category);
					path = path.pathByAddingChild(category);
				}
			}
			else if(nextLine.equals("-"))
			{
				if(path.getParentPath() == null)
				{
					((DefaultTreeModel)enzymeTree.getModel()).setRoot((DefaultMutableTreeNode) path.getLastPathComponent());
					break;
				}
				path = path.getParentPath();
			}
			else if(nextLine.startsWith("*"))
			{
				String[] companyInfo = nextLine.substring(1).split("\\t");
				companies.put(companyInfo[1].charAt(0), companyInfo[0]);
			}
			else
			{
				String[] parts = nextLine.split("\\t");
				DefaultMutableTreeNode node;
				node = new DefaultMutableTreeNode(new EnzymeInfo(parts[0],parts[1], parts[2], Boolean.parseBoolean(parts[3])));
				((DefaultMutableTreeNode)path.getLastPathComponent()).add(node);
				if(Boolean.parseBoolean(parts[4]))
					checkedPaths.add(path.pathByAddingChild(node));
			}
		}
		enzymeTree.addCheckingPaths(checkedPaths.toArray(new TreePath[checkedPaths.size()]));
		enzymeTree.expandAll();
		collapseNonPurchasable();
		
		this.companies = companies;
	}
	private void collapseNonPurchasable() {
		TreeModel treeModel = enzymeTree.getModel();
		DefaultMutableTreeNode root = (DefaultMutableTreeNode) treeModel.getRoot();
		for(int i = 0; i < root.getChildCount(); i++)
		{
			DefaultMutableTreeNode rootChild = (DefaultMutableTreeNode) root.getChildAt(i);
			if("core".equals(rootChild.getUserObject()))
			{
				for(int j = 0; j < rootChild.getChildCount(); j++)
				{
					DefaultMutableTreeNode coreChild = (DefaultMutableTreeNode) rootChild.getChildAt(j);
					if("Not purchasable".equals(coreChild.getUserObject()))
					{
						enzymeTree.collapsePath(new TreePath(new Object[]{root, rootChild, coreChild}));
					}
				}
			}
		}
	}
	
	public Map<Character, String> getCompanies()
	{
		return Collections.unmodifiableMap(companies);
	}
	private static Pattern enzymeRecognitionFilter = Pattern.compile("[-\\(\\)\\[\\]0-9\\/\\^]");
	public static String getRecognitionSequence(String enzymeCut)
	{
		return enzymeRecognitionFilter.matcher(enzymeCut).replaceAll("").toUpperCase();
	}
	/**
	 * Save the enzyme list in a format that the perl script uses
	 * @param writer
	 */
	public void exportEnzymeList(PrintStream writer)
	{
		HashMap<String,EnzymeInfo> enzymeSequenceToNames = new HashMap<String, EnzymeInfo>();
		HashSet<String> enzymesWithIsoschizomers = new HashSet<String>();
		for(TreePath path : enzymeTree.getCheckingModel().getCheckingPaths())
		{
			DefaultMutableTreeNode node = (DefaultMutableTreeNode) path.getLastPathComponent();
			Object item = node.getUserObject();
			if(item instanceof EnzymeInfo)
			{
				EnzymeInfo enzyme = (EnzymeInfo) item;
				//Normalize the cut site by removing unnecessary info
				String sequence = getRecognitionSequence(enzyme.cut);
				EnzymeInfo enzyme2 = enzymeSequenceToNames.get(sequence);
				try
				{
					if(enzyme2 == null)
					{
						enzyme2 = enzyme;
					}
					else
					{
						//If another enzyme with the same cut site has more companies making it
						//then use it instead
						if(enzyme2.companies.length() < enzyme.companies.length())
						{
							enzyme2 = enzyme;
						}
						enzymesWithIsoschizomers.add(enzyme2.name);
					}
					enzymeSequenceToNames.put(sequence, enzyme2);
				}
				catch(OutOfMemoryError e)
				{
					throw e;
				}
			}
		}
		for(Map.Entry<String, EnzymeInfo> entry : enzymeSequenceToNames.entrySet())
		{
			String enzymeName = entry.getValue().name;
			if(enzymesWithIsoschizomers.contains(enzymeName))
				enzymeName += "*";
			writer.println(enzymeName + "\t" + entry.getKey());
		}
	}
	
	public void writeEnzymeList(PrintStream writer)
	{
		for(Map.Entry<? extends Character, ? extends String> entry : companies.entrySet())
		{
			writer.println("*" + entry.getValue() + "\t" +  entry.getKey());
		}
		TreeModel model = enzymeTree.getModel();
		DefaultMutableTreeNode root = (DefaultMutableTreeNode) model.getRoot();
		writer.print("+" + root.getUserObject().toString() + "\n");
		Enumeration<?> i = root.children();
		while(i.hasMoreElements())
			writeEnzymeList(writer, new TreePath(new Object[]{root,i.nextElement()}));
		
		//Bug fix, don't use println as it will print \r\n on windows
		writer.print("-\n");
	}
	
	private void writeEnzymeList(PrintStream writer, TreePath path)
	{
		TreeCheckingModel checkingModel = enzymeTree.getCheckingModel();
		DefaultMutableTreeNode node = (DefaultMutableTreeNode) path.getLastPathComponent();
		if(node.getUserObject() instanceof EnzymeInfo)
		{
			EnzymeInfo enzyme = (EnzymeInfo) node.getUserObject();
			writer.print(enzyme.name + "\t" + enzyme.cut + "\t" + enzyme.companies + "\t" + enzyme.methylationSensitive + "\t" + checkingModel.isPathChecked(path) + "\n");
		}
		else
		{
			writer.print("+" + node.getUserObject().toString() + "\n");
			Enumeration<?> i = node.children();
			while(i.hasMoreElements())
			{
				writeEnzymeList(writer, path.pathByAddingChild((DefaultMutableTreeNode) i.nextElement()));
			}
			writer.print("-\n");
		}
	}
	
	private void saveEnzymeList() {
		if(enzymeListFileChooser.showSaveDialog(enzymeTree) == JFileChooser.APPROVE_OPTION)
		{
			try {
				writeEnzymeList(new PrintStream(enzymeListFileChooser.getSelectedFile()));
				//The location that was saved is used in the future
				if(autoLoadEnzymesCheckBox.isSelected())
					Preferences.userNodeForPackage(EnzymeTree.class).put(ENZYME_LOCATION_PREF, enzymeListFileChooser.getSelectedFile().getPath());
			} catch (FileNotFoundException e1) {
				//Should really only happen if file is not writable, or a folder
				//is created between when it was selected and when we accessed it
				JOptionPane.showMessageDialog(enzymeTree, e1, "Error Writing File", JOptionPane.ERROR_MESSAGE);
			}
		}
	}

	public static class EnzymeInfo implements Cloneable
	{
		public final String name;
		public final String cut;
		public final String companies;
		public final boolean methylationSensitive;
		
		public EnzymeInfo(String name, String cut, String companies, boolean methylationSensitive)
		{
			this.name = name;
			this.cut = cut;
			this.companies = companies;
			this.methylationSensitive = methylationSensitive;
		}
		
		@Override
		public String toString() {
			return name + "\t" + cut + "\t" + companies + "\t" + methylationSensitive + "\n";
		}
		
		@Override
		public EnzymeInfo clone() {
			try
			{
				return (EnzymeInfo) super.clone();
			}
			catch(CloneNotSupportedException e)
			{
				throw new Error(e);
			}
		}
	}
	
	private void loadEnzymeList() {
		if(enzymeListFileChooser.showOpenDialog(enzymeTree) == JFileChooser.APPROVE_OPTION)
		{
			readEnzymeList(enzymeListFileChooser.getSelectedFile().getPath());
			//The location that was saved is used in the future
			if(autoLoadEnzymesCheckBox.isSelected())
				Preferences.userNodeForPackage(EnzymeTree.class).put(ENZYME_LOCATION_PREF, enzymeListFileChooser.getSelectedFile().getPath());
		}
	}
	
	public Action getShowFilterDialogAction()
	{
		return new AbstractAction("Filter Enzymes") {
			
			//@Override
			public void actionPerformed(ActionEvent e) {
				showFilterDialog();
			}
		};
	}
	
	public FilterDialog filterDialog = new FilterDialog();
	private class FilterDialog extends JDialog
	{
		@Persist("threePrimeOverhang")
		public final JCheckBox threePrimeOverhangCheckBox = new JCheckBox("3'");
		@Persist("fivePrimeOverhang")
		public final JCheckBox fivePrimeOverhangCheckBox = new JCheckBox("5'");
		@Persist("bluntEndCheckBox")
		public final JCheckBox bluntEndCheckBox = new JCheckBox("Blunt End");
		@Persist("multipleCut")
		public final JCheckBox multipleCutCheckBox = new JCheckBox("Multiple Cut");
		public final JRadioButton allRecognitionSiteLengthRadioButton = new JRadioButton("All");
		{
			allRecognitionSiteLengthRadioButton.setModel(new JToggleButton.ToggleButtonModel()
			{
				@Override
				public void setSelected(boolean b) {
					if(!b)
					{
						FindCheckedButton:
						{
							for(JCheckBox checkBox : recognitionSiteFixedLengthCheckBoxes.values())
							{
								if(checkBox.isSelected())
									break FindCheckedButton;
							}
							if(otherRecognitionSiteLengthCheckBox.isSelected())
								break FindCheckedButton;
							return;
						}
					}
					super.setSelected(b);
				}
			});
		}
		@Persist("recognitionSiteFixedLength")
		public final HashMap<Integer, JCheckBox> recognitionSiteFixedLengthCheckBoxes = new HashMap<Integer, JCheckBox>();
		{
			for(int i : new int[]{4,6,8})
				recognitionSiteFixedLengthCheckBoxes.put(i, new JCheckBox(i + " bp"));
		}
		@Persist("otherRecognitionSiteLength")
		public final JCheckBox otherRecognitionSiteLengthCheckBox = new JCheckBox("Other");
		@Persist("otherRecognitionSiteLengthTextField")
		public final JTextField otherRecognitionSiteLengthTextField = new JTextField(5);
		@Persist("dontCareMethylationSensitive")
		public final JRadioButton dontCareMethylationSensitiveRadioButton = new JRadioButton("Don't Care");
		@Persist("sensitiveMethylation")
		public final JRadioButton sensitiveMethylationRadioButton = new JRadioButton("Sensitive");
		@Persist("insensitiveMethylation")
		public final JRadioButton insensitiveMethylationRadioButton = new JRadioButton("Insensitive");
		@Persist("allowAmbiguities")
		public final JRadioButton allowAmbiguitiesRadioButton = new JRadioButton("Allow");
		public final JRadioButton disallowAmbiguitiesRadioButton = new JRadioButton("Disallow");
		@Persist("unsold")
		public final JCheckBox unsoldCheckBox = new JCheckBox("Unsold");
		
		//Filled in when updateCompanies() is called
		@Persist("companies")
		public final TreeMap<Character, JCheckBox> companiesCheckBoxes = new TreeMap<Character, JCheckBox>();
		public Box internalCompaniesBox = new Box(BoxLayout.Y_AXIS);
		//A list of companies that the user unselected when the filter box was hidden
		public HashSet<Character> unselectedCompanies = new HashSet<Character>();
		
		public final JButton filterButton = new JButton("Filter");
		public final JButton cancelButton = new JButton("Cancel");
		
		public FilterDialog()
		{
			super((Frame) SwingUtilities.getWindowAncestor(enzymeTree),"EnzymeFilter", true);
			Box dialogPanel = new Box(BoxLayout.Y_AXIS);
			JPanel controlPanel = new JPanel();
			dialogPanel.add(new JScrollPane(controlPanel));
			setContentPane(dialogPanel);
			controlPanel.setLayout(new GridBagLayout());
			GridBagConstraints gc = new GridBagConstraints();
			gc.gridy = 0;
			gc.gridx = 0;
			gc.fill = GridBagConstraints.HORIZONTAL;
			
			//Make the cut type filter grouping box
			final Box cutTypeBox = new Box(BoxLayout.Y_AXIS);
			cutTypeBox.setBorder(BorderFactory.createTitledBorder("Cut Type"));
			controlPanel.add(cutTypeBox, gc);
			gc.gridy++;
			
			//Make Single Cut check box
			Box singleCutBox = new Box(BoxLayout.X_AXIS);
			final JCheckBox singleCutCheckBox = new JCheckBox("Single Cut");
			singleCutCheckBox.setSelected(true);
			singleCutBox.add(singleCutCheckBox);
			singleCutBox.add(Box.createHorizontalGlue());
			cutTypeBox.add(singleCutBox);
			
			//Make overhang box
			Box overhangBox = new Box(BoxLayout.Y_AXIS);
			overhangBox.setBorder(BorderFactory.createTitledBorder("Overhang"));
			cutTypeBox.add(makeBox(BoxLayout.X_AXIS,Box.createHorizontalStrut(15), overhangBox));
			
			//Make 3' Overhang check box
			threePrimeOverhangCheckBox.setSelected(true);
			overhangBox.add(leftAlign(threePrimeOverhangCheckBox));
			
			//Make 5' Overhang check box
			fivePrimeOverhangCheckBox.setSelected(true);
			overhangBox.add(leftAlign(fivePrimeOverhangCheckBox));
			
			//Make Blunt End check box
			bluntEndCheckBox.setSelected(true);
			overhangBox.add(leftAlign(bluntEndCheckBox));
			
			//Make Multiple Cut check box
			multipleCutCheckBox.setSelected(true);
			cutTypeBox.add(leftAlign(multipleCutCheckBox));
			
			//Handle Single cut check box auto checks or unchecks its grouped check boxes
			singleCutCheckBox.addActionListener(new ActionListener() {
				
				//@Override
				public void actionPerformed(ActionEvent e) {
					boolean checked = singleCutCheckBox.isSelected();
					threePrimeOverhangCheckBox.setSelected(checked);
					fivePrimeOverhangCheckBox.setSelected(checked);
					bluntEndCheckBox.setSelected(checked);
				}
			});
			
			//Single Cut is unchecked if and only if all subchoices are unchecked.
			for(JCheckBox checkBox : new JCheckBox[]{threePrimeOverhangCheckBox,fivePrimeOverhangCheckBox, bluntEndCheckBox})
			{
				checkBox.getModel().addChangeListener(new ChangeListener() {
					//@Override
					public void stateChanged(ChangeEvent evt) {
						boolean checkValue = false;
						for(final JCheckBox checkBox2 : new JCheckBox[]{threePrimeOverhangCheckBox,fivePrimeOverhangCheckBox, bluntEndCheckBox})
							if(checkBox2.isSelected())
							{
								checkValue = true;
							}
						singleCutCheckBox.setSelected(checkValue);
					}
				});
			}
			
			//Make Recognition site length grouping box
			Box recognitionSiteLengthBox = new Box(BoxLayout.Y_AXIS);
			recognitionSiteLengthBox.setBorder(BorderFactory.createTitledBorder("Recognition Site length"));
			controlPanel.add(recognitionSiteLengthBox, gc);
			gc.gridy++;
			
			//Create All recognition site lengths
			allRecognitionSiteLengthRadioButton.setSelected(true);
			recognitionSiteLengthBox.add(leftAlign(allRecognitionSiteLengthRadioButton));
			
			//Place fixed sized recognition site lengths
			for(Map.Entry<Integer,JCheckBox> entry : recognitionSiteFixedLengthCheckBoxes.entrySet())
			{
				recognitionSiteLengthBox.add(leftAlign(entry.getValue()));
			}
			
			//Place other recognition site length
			recognitionSiteLengthBox.add(makeBox(BoxLayout.X_AXIS, otherRecognitionSiteLengthCheckBox, otherRecognitionSiteLengthTextField, Box.createHorizontalGlue()));
			
			//Unselect all other check boxes when All is selected
			allRecognitionSiteLengthRadioButton.addActionListener(new ActionListener() {
				
				//@Override
				public void actionPerformed(ActionEvent e) {
					if(allRecognitionSiteLengthRadioButton.isSelected())
					{
						for(JCheckBox checkBox : recognitionSiteFixedLengthCheckBoxes.values())
						{
							checkBox.setSelected(false);
						}
						otherRecognitionSiteLengthCheckBox.setSelected(false);
					}
				}
			});
			
			//Unselect All when any other check box is selected
			ChangeListener uncheckAllActionListener = new ChangeListener() {
				
				//@Override
				public void stateChanged(ChangeEvent e) {
					if(((JCheckBox)e.getSource()).isSelected())
						allRecognitionSiteLengthRadioButton.setSelected(false);
					else
					{
						FindSelectedCheckBox:
						{
							for(JCheckBox checkBox : recognitionSiteFixedLengthCheckBoxes.values())
							{
								if(checkBox.isSelected())
									break FindSelectedCheckBox;
							}
							if(otherRecognitionSiteLengthCheckBox.isSelected())
								break FindSelectedCheckBox;
							allRecognitionSiteLengthRadioButton.setSelected(true);
						}
					}
				}
			};
			for(JCheckBox checkBox : recognitionSiteFixedLengthCheckBoxes.values())
				checkBox.addChangeListener(uncheckAllActionListener);
			otherRecognitionSiteLengthCheckBox.addChangeListener(uncheckAllActionListener);
			
			//When text field for other is selected, select the check box
			otherRecognitionSiteLengthTextField.addFocusListener(new FocusAdapter() {
				@Override
				public void focusGained(FocusEvent e) {
					otherRecognitionSiteLengthCheckBox.setSelected(true);
					allRecognitionSiteLengthRadioButton.setSelected(false);
				}
			});
			
			//When other check box is selected, focus the text box
			otherRecognitionSiteLengthCheckBox.addActionListener(new ActionListener() {
				
				//@Override
				public void actionPerformed(ActionEvent arg0) {
					if(otherRecognitionSiteLengthCheckBox.isSelected())
					{
						otherRecognitionSiteLengthTextField.selectAll();
						otherRecognitionSiteLengthTextField.requestFocusInWindow();
					}
				}
			});
			
			
			//Place Methylation sensitivity grouping box
			Box methylationSensitivityBox = new Box(BoxLayout.Y_AXIS);
			methylationSensitivityBox.setBorder(BorderFactory.createTitledBorder("Methylation Sensitivity"));
			controlPanel.add(methylationSensitivityBox, gc);
			gc.gridy++;
			
			//Button group for methylation
			ButtonGroup methylationButtonGroup = new ButtonGroup();
			
			//Place don't care about methylation sensitivity radio button
			dontCareMethylationSensitiveRadioButton.setSelected(true);
			methylationButtonGroup.add(dontCareMethylationSensitiveRadioButton);
			methylationSensitivityBox.add(dontCareMethylationSensitiveRadioButton);
			
			//Place methylation sensitive radio button
			methylationButtonGroup.add(sensitiveMethylationRadioButton);
			methylationSensitivityBox.add(sensitiveMethylationRadioButton);
			
			//Place methylation insensitive radio button
			methylationButtonGroup.add(insensitiveMethylationRadioButton);
			methylationSensitivityBox.add(insensitiveMethylationRadioButton);
			
			//Place ambiguities grouping box
			Box ambiguitiesBox = new Box(BoxLayout.Y_AXIS);
			ambiguitiesBox.setBorder(BorderFactory.createTitledBorder("Ambiguities"));
			controlPanel.add(ambiguitiesBox, gc);
			gc.gridy++;
			
			//Button group for ambiguities
			ButtonGroup ambiguitiesButtonGroup = new ButtonGroup();
			
			//Place allow ambiguities radio button
			allowAmbiguitiesRadioButton.setSelected(true);
			ambiguitiesButtonGroup.add(allowAmbiguitiesRadioButton);
			ambiguitiesBox.add(allowAmbiguitiesRadioButton);
			
			//Place diallow ambiguities radio button
			ambiguitiesButtonGroup.add(disallowAmbiguitiesRadioButton);
			ambiguitiesBox.add(disallowAmbiguitiesRadioButton);
			
			//Place companies box
			unsoldCheckBox.setSelected(true);
			Box companiesBox = makeBox(BoxLayout.Y_AXIS, leftAlign(unsoldCheckBox), internalCompaniesBox);
			companiesBox.setBorder(BorderFactory.createTitledBorder("Sold By"));
			controlPanel.add(companiesBox, gc);
			gc.gridy++;
			
			//Place button box
			Box buttonBox = new Box(BoxLayout.X_AXIS);
			dialogPanel.add(buttonBox, gc);
			gc.gridy++;
			
			//Place warning label
			buttonBox.add(new JLabel("<HTML>Warning: Will overwrite<p>current Enzyme<p>Selection<HTML>"));
			
			//Place filter button
			buttonBox.add(filterButton);
			
			//Add action to filter button
			filterButton.addActionListener(new ActionListener() {
				
				//@Override
				public void actionPerformed(ActionEvent e) {
					//Ensure at least one cut type is selected
					if(!singleCutCheckBox.isSelected() && !multipleCutCheckBox.isSelected())
					{
						JOptionPane.showMessageDialog(FilterDialog.this, "At lesat one cut type must be selected.", "No Cut site Selected", JOptionPane.ERROR_MESSAGE);
						return;
					}
					
					//Validate at least one company sells it (or unsold selected)
					CompanySelectedSearch:
					{
						if(unsoldCheckBox.isSelected())
							break CompanySelectedSearch;
						for(JCheckBox checkBox : companiesCheckBoxes.values())
							if(checkBox.isSelected())
								break CompanySelectedSearch;
						JOptionPane.showMessageDialog(FilterDialog.this, "At lesat one company (or unsold) must be selected.", "No Sold By selected", JOptionPane.ERROR_MESSAGE);
						return;
					}
					
					//Validate other field
					if(otherRecognitionSiteLengthCheckBox.isSelected())
					{
						try
						{
							int cutSiteSize = Integer.parseInt(otherRecognitionSiteLengthTextField.getText());
							if(cutSiteSize <= 0)
								throw new NumberFormatException();
						}
						catch(NumberFormatException exc)
						{
							JOptionPane.showMessageDialog(FilterDialog.this, "Other Recognition Site length must be a positive integer", "Parse Error", JOptionPane.ERROR_MESSAGE);
							return;
						}
					}
					
					applyFilter();
					FilterDialog.this.setVisible(false);
				}
			});
			
			//Place cancel button
			buttonBox.add(cancelButton);
			
			//Close Window when cancel is pressed
			cancelButton.addActionListener(new ActionListener() {
				
				//@Override
				public void actionPerformed(ActionEvent e) {
					FilterDialog.this.setVisible(false);
				}
			});
			
			//And pack it up
			//setResizable(false);
			pack();
		}
		
		public void updateCompanies()
		{
			companiesCheckBoxes.clear();
			for(Map.Entry<? extends Character, ? extends String> entry : companies.entrySet())
			{
				companiesCheckBoxes.put(entry.getKey(), new JCheckBox(entry.getValue(), !unselectedCompanies.contains(entry.getKey())));
			}
			internalCompaniesBox.removeAll();
			for(JCheckBox checkBox : companiesCheckBoxes.values())
			{
				internalCompaniesBox.add(leftAlign(checkBox));
			}
			pack();
		}
		
		public void saveSettings()
		{
			for(Map.Entry<? extends Character, ? extends JCheckBox> entry : companiesCheckBoxes.entrySet())
			{
				if(!entry.getValue().isSelected())
					unselectedCompanies.add(entry.getKey());
			}
		}
		
		private Box makeBox(int axis, Component... components)
		{
			Box box = new Box(axis);
			for(Component component : components)
				box.add(component);
			return box;
		}
		
		private Box leftAlign(Component component)
		{
			return makeBox(BoxLayout.X_AXIS, component, Box.createHorizontalGlue());
		}
		
		private void applyFilter()
		{
			DefaultMutableTreeNode root = (DefaultMutableTreeNode) enzymeTree.getModel().getRoot();
			enzymeTree.clearChecking();
			applyFilter(root);
		}
		
		private void applyFilter(DefaultMutableTreeNode node)
		{
			Object obj = node.getUserObject();
			if(obj instanceof EnzymeInfo)
			{
				EnzymeInfo enzymeInfo = (EnzymeInfo) obj;
				
				if(!threePrimeOverhangCheckBox.isSelected()
						|| !fivePrimeOverhangCheckBox.isSelected()
						|| !bluntEndCheckBox.isSelected()
						|| !multipleCutCheckBox.isSelected()
						)
				{
					//Determine cut type
					Integer left = null;
					Integer right = null;
					boolean multiple = false;
					for(int i = 0; i < enzymeInfo.cut.length(); i++)
					{
						char ch = enzymeInfo.cut.charAt(i);
						if(ch == '^')
						{
							if(left != null)
							{
								multiple = true;
								break;
							}
							
							left = i;
							//Minus 1 due to the extended length added by ^
							right = enzymeInfo.cut.length() - i - 1;
						}
						else if(ch == '(')
						{
							if(left != null)
							{
								multiple = true;
								break;
							}
							
							StringBuilder sb = new StringBuilder();
							i++;
							ch = enzymeInfo.cut.charAt(i);
							do
							{
								sb.append(ch);
								i++;
							}while(Character.isDigit(ch = enzymeInfo.cut.charAt(i)));
							if(ch != '/')
								throw new RuntimeException("Invalid cut site");
							left = Integer.parseInt(sb.toString());
							sb.setLength(0);
							i++;
							ch = enzymeInfo.cut.charAt(i);
							do
							{
								sb.append(ch);
								i++;
							}while(Character.isDigit(ch = enzymeInfo.cut.charAt(i)));
							if(ch != ')')
								throw new RuntimeException("Invalid cut site");
							right = Integer.parseInt(sb.toString());
							i++;
						}
					}
					
					//Check if cut site meets the criteria of an unselected criteria.
					//If this is the case simply return, and it won't get checked
					if(!threePrimeOverhangCheckBox.isSelected())
					{
						if(!multiple && left != null && left > right)
							return;
					}
					if(!fivePrimeOverhangCheckBox.isSelected())
					{
						if(!multiple && left != null && left < right)
							return;
					}
					if(!bluntEndCheckBox.isSelected())
					{
						if(!multiple && left != null && left == right)
							return;
					}
					if(!multipleCutCheckBox.isSelected())
					{
						if(multiple)
							return;
					}
				}
				
				//Recognition site length check
				if(!allRecognitionSiteLengthRadioButton.isSelected())
				{
					int start;
					for(start = 0; start < enzymeInfo.cut.length(); start++)
					{
						char ch = enzymeInfo.cut.charAt(start);
						if(ch != 'N' && ch != 'n' && ch != '^' 
							&& ch != '(' && ch != '/' && ch != ')'
								&& !Character.isDigit(ch))
							break;
					}
					int end;
					for(end = enzymeInfo.cut.length(); end > 0; end--)
					{
						char ch = enzymeInfo.cut.charAt(end - 1);
						if(ch != 'N' && ch != 'n' && ch != '^' 
							&& ch != '(' && ch != '/' && ch != ')'
								&& !Character.isDigit(ch))
							break;
					}
					int size = Math.max(0, end - start);
					for(int i = start; i < end; i++)
					{
						if(enzymeInfo.cut.charAt(i) == '^')
							size--;
					}
					
					RecognitionSiteLength:
					{
						for(Entry<Integer, JCheckBox> entry : recognitionSiteFixedLengthCheckBoxes.entrySet())
						{
							if(entry.getValue().isSelected() && size == entry.getKey())
							{
								break RecognitionSiteLength;
							}
						}
						if(otherRecognitionSiteLengthCheckBox.isSelected() 
								&& Integer.parseInt(otherRecognitionSiteLengthTextField.getText()) == size)
						{
							break RecognitionSiteLength;
						}
						return;
					}
				}
				//Methylation sensitive check
				if(sensitiveMethylationRadioButton.isSelected() && !enzymeInfo.methylationSensitive)
					return;
				if(insensitiveMethylationRadioButton.isSelected() && enzymeInfo.methylationSensitive)
					return;
				
				//Ambiguities
				if(disallowAmbiguitiesRadioButton.isSelected())
				{
					int start;
					for(start = 0; start < enzymeInfo.cut.length(); start++)
					{
						char ch = enzymeInfo.cut.charAt(start);
						if(ch != 'N' && ch != 'n' && ch != '^' 
							&& ch != '(' && ch != '/' && ch != ')'
								&& !Character.isDigit(ch))
							break;
					}
					int end;
					for(end = enzymeInfo.cut.length(); end > 0; end--)
					{
						char ch = enzymeInfo.cut.charAt(end - 1);
						if(ch != 'N' && ch != 'n' && ch != '^' 
							&& ch != '(' && ch != '/' && ch != ')'
								&& !Character.isDigit(ch))
							break;
					}
					
					for(int i = start; i < end; i++)
					{
						char ch = enzymeInfo.cut.charAt(i);
						if(ch != 'A' && ch != 'T' && ch != 'G' && ch != 'C'
							&& ch != 'a' && ch != 't' && ch != 'g' && ch != 'c'
								&& ch != '^')
							return;
					}
				}
				
				//Unsold
				if(enzymeInfo.companies.isEmpty())
				{
					if(!unsoldCheckBox.isSelected())
						return;
				}
				//Individual companies
				else
				{
					FindCompany:
					{
						for(int i = 0; i < enzymeInfo.companies.length(); i++)
						{
							JCheckBox company = companiesCheckBoxes.get(enzymeInfo.companies.charAt(i));
							if(company != null && company.isSelected())
							{
								break FindCompany;
							}
						}
						return;
					}
				}
				
				//Now that all tests have passed check it
				enzymeTree.addCheckingPath(new TreePath(node.getPath()));
			}
			else
			{
				for(int i = 0; i < node.getChildCount(); i++)
					applyFilter((DefaultMutableTreeNode) node.getChildAt(i));
			}
		}
	}
	public void showFilterDialog()
	{
		Preferences prefs = Preferences.userNodeForPackage(FilterDialog.class);
		filterDialog.updateCompanies();
		PersistHelper.restoreObject(prefs, filterDialog);
		CisSERS.displayWindow(filterDialog);
		filterDialog.saveSettings();
		PersistHelper.presistObject(prefs, filterDialog);
	}
	
	public int getCheckingCount()
	{
		return enzymeTree.getCheckingModel().getCheckingPaths().length;
	}
}
