# Supplementary material for: CisSERS: Customizable In Silico Sequence Evaluation for Restriction Sites
Source: PLoS One. 2016 Apr 12;11(4):e0152404. doi: 10.1371/journal.pone.0152404 (PMC4829253; doi:10.1371/journal.pone.0152404)
Supplement: S5 File — (ZIP) [file pone.0152404.s005.zip › CisSERS/GelVisualizationTab.java]

package edu.wsu.dhingra;

import java.awt.BorderLayout;
import java.awt.Component;
import java.awt.Dimension;
import java.awt.datatransfer.StringSelection;
import java.awt.event.ActionEvent;
import java.awt.event.MouseAdapter;
import java.awt.event.MouseEvent;
import java.awt.event.MouseListener;
import java.util.Arrays;
import java.util.Collections;
import java.util.HashMap;
import java.util.Map;

import javax.swing.AbstractAction;
import javax.swing.Action;
import javax.swing.BorderFactory;
import javax.swing.Box;
import javax.swing.BoxLayout;
import javax.swing.ButtonGroup;
import javax.swing.DefaultListCellRenderer;
import javax.swing.JComponent;
import javax.swing.JLabel;
import javax.swing.JList;
import javax.swing.JPanel;
import javax.swing.JRadioButton;
import javax.swing.JScrollPane;
import javax.swing.ListSelectionModel;
import javax.swing.TransferHandler;
import javax.swing.event.ListSelectionEvent;
import javax.swing.event.ListSelectionListener;

/**
 * This is the tab that appears after processing to show the gels. This handles the enzyme and
 * sequence list, which will notify the gel where to place bands when a change in the list occurs.
 * The actual gel visualization and the sliders to customize its look are implemented in the
 * {@linkplain GelVisualization}.
 * @author Artemus Harper
 *
 */
public class GelVisualizationTab extends JPanel
{
	private final CisSERS rCutGUI;
	private boolean disableFitToView = false;
	/**
	 *	Renders list items with a [i] in front when more than one is selected.
	 *  The i is the ith item in the list. This matches up with the gel indicators.
	 */
	private class ListRenderer extends DefaultListCellRenderer
	{
		@Override
		public Component getListCellRendererComponent(JList list, Object value,
				int index, boolean isSelected, boolean cellHasFocus) {
			if(isSelected)
			{
				Object[] selectedValues = list.getSelectedValues();
				if(selectedValues.length > 1)
				{
					//Display the index of the selected value to match up with gel visualization
					for(int i = 0; i < selectedValues.length; i++)
					{
						if(value == selectedValues[i])
						{
							value = "[" + (i + 1) + "] " + value;
						}
					}
				}
			}
			return super.getListCellRendererComponent(list, value, index, isSelected, cellHasFocus);
		}
	}
	private JList sequenceList;
	private JList enzymeList;
	GelVisualization gelVisualization = new GelVisualization();
	private JRadioButton noMultiMode = new JRadioButton(new AbstractAction("None") {
		
		//@Override
		public void actionPerformed(ActionEvent e) {
			sequenceList.setSelectionMode(ListSelectionModel.SINGLE_SELECTION);
			enzymeList.setSelectionMode(ListSelectionModel.SINGLE_SELECTION);
			
			//Ensure only 1 item is selected
			sequenceList.setSelectedValue(sequenceList.getSelectedValue(), true);
			enzymeList.setSelectedValue(enzymeList.getSelectedValue(), true);
		}
	});
	private JRadioButton multiEnzymeMode = new JRadioButton(new AbstractAction("Enzymes") {
		
		//@Override
		public void actionPerformed(ActionEvent e) {
			sequenceList.setSelectionMode(ListSelectionModel.SINGLE_SELECTION);
			enzymeList.setSelectionMode(ListSelectionModel.MULTIPLE_INTERVAL_SELECTION);
			
			//Ensure only 1 item is selected
			sequenceList.setSelectedValue(sequenceList.getSelectedValue(), true);
			
			//Start showing indicators before each selected enzyme when more than 1 selected
			enzymeList.setCellRenderer(new ListRenderer());
		}
	});
	private JRadioButton multiSequenceMode = new JRadioButton(new AbstractAction("Sequences") {
		
		//@Override
		public void actionPerformed(ActionEvent e) {
			sequenceList.setSelectionMode(ListSelectionModel.MULTIPLE_INTERVAL_SELECTION);
			enzymeList.setSelectionMode(ListSelectionModel.MULTIPLE_INTERVAL_SELECTION);
			
			//We don't have indicators before multiple enzymes in this mode.
			enzymeList.setCellRenderer(new DefaultListCellRenderer());
		}
	});
	public GelVisualizationTab(CisSERS rCutGUI)
	{
		super(new BorderLayout());
		this.rCutGUI = rCutGUI;
		sequenceList = new JList(this.rCutGUI.sequenceListModel);
		sequenceList.setCellRenderer(new ListRenderer());
		
		gelVisualization.addGelMouseListener(new MouseAdapter() {
			
			@Override
			public void mouseClicked(MouseEvent e) {
				if(e.getButton() == MouseEvent.BUTTON3 || e.isControlDown())
				{
					Object gel = gelVisualization.getGelIdOfMouseEvent(e);
					if(gel != null)
					{
						JList listToRemoveFrom;
						if(multiEnzymeMode.isSelected())
							listToRemoveFrom = enzymeList;
						else
							listToRemoveFrom = sequenceList;
						for(int i = 0; i < listToRemoveFrom.getModel().getSize(); i++)
						{
							if(listToRemoveFrom.getModel().getElementAt(i) == gel)
							{
								disableFitToView = true;
								try
								{
									listToRemoveFrom.removeSelectionInterval(i, i);
								}
								finally
								{
									disableFitToView = false;
								}
								break;
							}
						}
					}
				}
			}
		});
		
		//Custom copy command for the list to handle adding [i] to the sequence
		ListCopyAction sequenListCopyAction = new ListCopyAction(sequenceList);
		sequenceList.getActionMap().put(sequenListCopyAction.getValue(Action.NAME), sequenListCopyAction);
		
		enzymeList = new JList(this.rCutGUI.enzymeListModel);
		
		//Custom copy command for the list to handle adding [i] to the sequence
		ListCopyAction enzymeListCopyAction = new ListCopyAction(enzymeList);
		enzymeList.getActionMap().put(enzymeListCopyAction.getValue(Action.NAME), enzymeListCopyAction);
		
		setName("Gel Visulation");
		Box selectionBox = new Box(BoxLayout.Y_AXIS);
		JScrollPane sequenceScrollPane = new JScrollPane(sequenceList);
		sequenceScrollPane.setPreferredSize(new Dimension(150,50));
		
		//Updates the gel when a change to one of the lists is made
		ListSelectionListener gelupdater = new ListSelectionListener() {
			
			//@Override
			public void valueChanged(ListSelectionEvent e) {
				
				Object[] selectedSequences = sequenceList.getSelectedValues();
				Object[] selectedEnzymes = enzymeList.getSelectedValues();
				
				Map<Object, int[]> cuts = new HashMap<Object, int[]>();
				//Special check to see if we have any gels to run
				if(selectedSequences.length == 0 || selectedEnzymes.length == 0)
					cuts = Collections.emptyMap();
				else if(multiSequenceMode.isSelected())
				{
					for(int i = 0; i < selectedSequences.length; i++)
					{
						Map<String,int[]> enzymesToCuts = GelVisualizationTab.this.rCutGUI.sequenceCuts.get(selectedSequences[i]);
						int[][] enzymeCuts = new int[selectedEnzymes.length][];
						int cutsCount = 0;
						for(int j = 0; j < selectedEnzymes.length; j++)
						{
							enzymeCuts[j] = enzymesToCuts.get(selectedEnzymes[j]);
							if(enzymeCuts[j] == null)
								enzymeCuts[j] = new int[0];
							cutsCount += enzymeCuts[j].length;
						}
						int[] cutLocations = new int[cutsCount];
						for(int[] j : enzymeCuts)
							for(int k : j)
							{
								cutLocations[--cutsCount] = k;
							}
						Arrays.sort(cutLocations);
						cuts.put(selectedSequences[i], cutLocations);
					}
				}
				else if(multiEnzymeMode.isSelected())
				{
					Object selectedSequence = selectedSequences[0];
					Map<String, int[]> allEnzymesCuts = GelVisualizationTab.this.rCutGUI.sequenceCuts.get(selectedSequence);
					for(int i = 0; i < selectedEnzymes.length; i++)
					{
						cuts.put(selectedEnzymes[i], allEnzymesCuts.get(selectedEnzymes[i]));
					}
				}
				else
				{
					Object selectedSequence = selectedSequences[0];
					Object selectedEnzyme = selectedEnzymes[0];
					cuts.put(selectedSequence, GelVisualizationTab.this.rCutGUI.sequenceCuts.get(selectedSequence).get(selectedEnzyme));
				}
				gelVisualization.setCuts(cuts);
				if(!disableFitToView)
					gelVisualization.fitToView();
				gelVisualization.updateGel();
				((JList)e.getSource()).repaint();
			}
		};
		sequenceList.addListSelectionListener(gelupdater);
		enzymeList.addListSelectionListener(gelupdater);
		selectionBox.add(sequenceScrollPane);
		selectionBox.add(new JScrollPane(enzymeList));
		ButtonGroup gelMode = new ButtonGroup();
		gelMode.add(noMultiMode);
		gelMode.add(multiSequenceMode);
		gelMode.add(multiEnzymeMode);
		noMultiMode.setSelected(true);
		noMultiMode.getAction().actionPerformed(null);
		CisSERS.TitledPanel multiGelBox = new CisSERS.TitledPanel("Multiple Gels per...", noMultiMode, multiSequenceMode, multiEnzymeMode);
		selectionBox.add(multiGelBox);
		selectionBox.setPreferredSize(new Dimension(multiGelBox.getPreferredSize().width, selectionBox.getPreferredSize().height));
		add(selectionBox, BorderLayout.EAST);
		add(gelVisualization, BorderLayout.CENTER);
	}
	
	/**
	 * Copies the contents of a list to the system clipboard. Prepends [i] to the ith entry of each
	 * item in the list if the list has at least 2 elements selected.
	 * @author Artemus Harper
	 *
	 */
	private static class ListCopyAction extends AbstractAction
	{
		private JList list;
		public ListCopyAction(JList list)
		{
			super((String) TransferHandler.getCopyAction().getValue(Action.NAME));
			this.list = list;
		}
		
		//@Override
		public void actionPerformed(ActionEvent e) {
			Object[] values = list.getSelectedValues();
			String str;
			if(values.length == 0)
				return;
			else if(values.length == 1)
				str = values[0].toString();
			else
			{
				StringBuilder sb = new StringBuilder();
				for(int i = 0; i < values.length; i++)
					sb.append("[" + (i + 1) + "]" + values[i] + "\n");
				sb.setLength(sb.length() - 1);
				str = sb.toString();
			}
			StringSelection stringSelection = new StringSelection(str);
			list.getToolkit().getSystemClipboard().setContents(stringSelection, stringSelection);
		}
	}
	
	public JComponent createLegend()
	{
		Box enzymeSequenceBox = new Box(BoxLayout.Y_AXIS);
		if(noMultiMode.isSelected())
		{
			enzymeSequenceBox.add(new JLabel(enzymeList.getSelectedValue().toString()));
			enzymeSequenceBox.add(new JLabel(sequenceList.getSelectedValue().toString()));
		}
		else if(multiSequenceMode.isSelected())
		{
			enzymeSequenceBox.add(new JLabel(enzymeList.getSelectedValue().toString()));
			Box sequenceBox = new Box(BoxLayout.Y_AXIS);
			Object[] sequences = sequenceList.getSelectedValues();
			for(int i = 0; i < sequences.length; i++)
			{
				JLabel sequenceLabel = new JLabel("[" + (i + 1) + "]" + sequences[i]);
				sequenceBox.add(sequenceLabel);
			}
			sequenceBox.setBorder(BorderFactory.createTitledBorder("Sequences"));
			sequenceBox.setSize(sequenceBox.getPreferredSize());
			sequenceBox.doLayout();
			enzymeSequenceBox.add(sequenceBox);
		}
		else //if(multiEnzymeMode.isSelected())
		{
			enzymeSequenceBox.add(new JLabel(sequenceList.getSelectedValue().toString()));
			Box enzymeBox = new Box(BoxLayout.Y_AXIS);
			Object[] enzymes = enzymeList.getSelectedValues();
			for(int i = 0; i < enzymes.length; i++)
			{
				JLabel enzymeLabel = new JLabel("[" + (i + 1) + "]" + enzymes[i]);
				enzymeBox.add(enzymeLabel);
			}
			enzymeBox.setBorder(BorderFactory.createTitledBorder("Enzymes"));
			enzymeBox.setSize(enzymeBox.getPreferredSize());
			enzymeBox.doLayout();
			enzymeSequenceBox.add(enzymeBox);
		}
		enzymeSequenceBox.setSize(enzymeSequenceBox.getPreferredSize());
		enzymeSequenceBox.validate();
		enzymeSequenceBox.doLayout();
		System.out.println(enzymeSequenceBox.getSize());
		return enzymeSequenceBox;
	}
}
