# Supplementary material for: CisSERS: Customizable In Silico Sequence Evaluation for Restriction Sites
Source: PLoS One. 2016 Apr 12;11(4):e0152404. doi: 10.1371/journal.pone.0152404 (PMC4829253; doi:10.1371/journal.pone.0152404)
Supplement: S5 File — (ZIP) [file pone.0152404.s005.zip › CisSERS/NeoschizomerReport.java]

package edu.wsu.dhingra;

import java.awt.Color;
import java.awt.GridBagConstraints;
import java.awt.GridBagLayout;
import java.util.HashSet;
import java.util.Map;
import java.util.Set;
import java.util.TreeMap;

import javax.swing.BorderFactory;
import javax.swing.JComponent;
import javax.swing.JLabel;
import javax.swing.JPanel;
import javax.swing.JScrollPane;
import javax.swing.JTextField;
import javax.swing.tree.DefaultMutableTreeNode;
import javax.swing.tree.TreePath;

import edu.wsu.dhingra.EnzymeTree.EnzymeInfo;

public class NeoschizomerReport {
	public static JComponent createReport(EnzymeTree enzymeTree)
	{
		JPanel reportComponent = new JPanel();
		reportComponent.setLayout(new GridBagLayout());
		
		TreeMap<String, Set<EnzymeInfo>> recognitionToEnzyme = new TreeMap<String, Set<EnzymeInfo>>();
		TreePath[] checkedPaths = enzymeTree.getComponent().getCheckingPaths();
		for(TreePath path : checkedPaths)
		{
			DefaultMutableTreeNode node = (DefaultMutableTreeNode) path.getLastPathComponent();
			Object item = node.getUserObject();
			//Don't process categories
			if(item instanceof EnzymeInfo)
			{
				EnzymeInfo enzyme = (EnzymeInfo) item;
				//Normalize the cut site by removing unnecessary info
				String sequence = EnzymeTree.getRecognitionSequence(enzyme.cut);
				Set<EnzymeInfo> enzymesWithThisSequence = recognitionToEnzyme.get(sequence);
				if(enzymesWithThisSequence == null)
				{
					enzymesWithThisSequence = new HashSet<EnzymeInfo>();
					recognitionToEnzyme.put(sequence, enzymesWithThisSequence);
				}
				enzymesWithThisSequence.add(enzyme);
			}
		}
		
		GridBagConstraints gc = new GridBagConstraints();
		gc.gridy = 0;
		for(String recognitionSite : recognitionToEnzyme.keySet())
		{
			gc.gridx = 0;
			JLabel recognitionSiteLabel = new JLabel(recognitionSite);
			reportComponent.add(recognitionSiteLabel, gc);
			gc.gridx++;
			for(EnzymeInfo enzymeInfo : recognitionToEnzyme.get(recognitionSite))
			{
				JTextField enzyme = createLabelForEnzyme(enzymeInfo, enzymeTree);
				reportComponent.add(enzyme, gc);
				gc.gridx++;
			}
			gc.gridy++;
		}
		return new JScrollPane(reportComponent);
	}
	
	public static JTextField createLabelForEnzyme(EnzymeInfo enzymeInfo, EnzymeTree enzymeTree)
	{
		JTextField enzymeLabel =  new JTextField(enzymeInfo.name);
		enzymeLabel.setEditable(false);
		if(enzymeInfo.methylationSensitive)
			enzymeLabel.setForeground(Color.RED);
		enzymeLabel.setBorder(BorderFactory.createEmptyBorder(5, 5, 5, 5));
		String toolTip = "<HTML>Cut:" + enzymeInfo.cut + "<p>"
		+ "methylation sensitive:" + enzymeInfo.methylationSensitive + "<p>";
		toolTip += createCompanyList(enzymeTree, enzymeInfo);
		toolTip += "</HTML>";
		enzymeLabel.setToolTipText(toolTip);
		return enzymeLabel;
	}
	
	public static String createCompanyList(EnzymeTree enzymeTree, EnzymeInfo enzymeInfo)
	{
		Map<Character, String> allCompanies = enzymeTree.getCompanies();
		HashSet<String> enzymeCompanies = new HashSet<String>();
		for(char companyChar : allCompanies.keySet())
		{
			if(enzymeInfo.companies.contains(String.valueOf(companyChar)))
				enzymeCompanies.add(allCompanies.get(companyChar));
		}
		String companyList = "Made by:";
		if(enzymeCompanies.isEmpty())
			companyList += "<None>";
		else
			for(String company : enzymeCompanies)
				companyList += "<p>" + company;
		return companyList;
	}
}
