# Supplementary material for: CisSERS: Customizable In Silico Sequence Evaluation for Restriction Sites
Source: PLoS One. 2016 Apr 12;11(4):e0152404. doi: 10.1371/journal.pone.0152404 (PMC4829253; doi:10.1371/journal.pone.0152404)
Supplement: S5 File — (ZIP) [file pone.0152404.s005.zip › CisSERS/ParameterizedTypeImpl.java]

/*
 * Copyright 2003-2004 Sun Microsystems, Inc.  All Rights Reserved.
 * DO NOT ALTER OR REMOVE COPYRIGHT NOTICES OR THIS FILE HEADER.
 *
 * This code is free software; you can redistribute it and/or modify it
 * under the terms of the GNU General Public License version 2 only, as
 * published by the Free Software Foundation.  Sun designates this
 * particular file as subject to the "Classpath" exception as provided
 * by Sun in the LICENSE file that accompanied this code.
 *
 * This code is distributed in the hope that it will be useful, but WITHOUT
 * ANY WARRANTY; without even the implied warranty of MERCHANTABILITY or
 * FITNESS FOR A PARTICULAR PURPOSE.  See the GNU General Public License
 * version 2 for more details (a copy is included in the LICENSE file that
 * accompanied this code).
 *
 * You should have received a copy of the GNU General Public License version
 * 2 along with this work; if not, write to the Free Software Foundation,
 * Inc., 51 Franklin St, Fifth Floor, Boston, MA 02110-1301 USA.
 *
 * Please contact Sun Microsystems, Inc., 4150 Network Circle, Santa Clara,
 * CA 95054 USA or visit www.sun.com if you need additional information or
 * have any questions.
 */

package edu.wsu.dhingra;

import java.lang.reflect.MalformedParameterizedTypeException;
import java.lang.reflect.ParameterizedType;
import java.lang.reflect.Type;
import java.lang.reflect.TypeVariable;
import java.util.Arrays;

/** Implementing class for ParameterizedType interface. */

public class ParameterizedTypeImpl implements ParameterizedType {
	private Type[] actualTypeArguments;
	private Class<?> rawType;
	private Type ownerType;

	private ParameterizedTypeImpl(Class<?> rawType, Type[] actualTypeArguments,
			Type ownerType) {
		this.actualTypeArguments = actualTypeArguments;
		this.rawType = rawType;
		if (ownerType != null) {
			this.ownerType = ownerType;
		} else {
			this.ownerType = rawType.getDeclaringClass();
		}
		validateConstructorArguments();
	}

	private void validateConstructorArguments() {
		TypeVariable<?>[] formals = rawType.getTypeParameters();
		// check correct arity of actual type args
		if (formals.length != actualTypeArguments.length) {
			throw new MalformedParameterizedTypeException();
		}
		for (int i = 0; i < actualTypeArguments.length; i++) {
			// check actuals against formals' bounds
		}

	}

	/**
	 * Static factory. Given a (generic) class, actual type arguments and an
	 * owner type, creates a parameterized type. This class can be instantiated
	 * with a a raw type that does not represent a generic type, provided the
	 * list of actual type arguments is empty. If the ownerType argument is
	 * null, the declaring class of the raw type is used as the owner type.
	 * <p>
	 * This method throws a MalformedParameterizedTypeException under the
	 * following circumstances: If the number of actual type arguments (i.e.,
	 * the size of the array <tt>typeArgs</tt>) does not correspond to the
	 * number of formal type arguments. If any of the actual type arguments is
	 * not an instance of the bounds on the corresponding formal.
	 * 
	 * @param rawType
	 *            the Class representing the generic type declaration being
	 *            instantiated
	 * @param actualTypeArguments
	 *            - a (possibly empty) array of types representing the actual
	 *            type arguments to the parameterized type
	 * @param ownerType
	 *            - the enclosing type, if known.
	 * @return An instance of <tt>ParameterizedType</tt>
	 * @throws MalformedParameterizedTypeException
	 *             - if the instantiation is invalid
	 */
	public static ParameterizedTypeImpl make(Class<?> rawType,
			Type[] actualTypeArguments, Type ownerType) {
		return new ParameterizedTypeImpl(rawType, actualTypeArguments,
				ownerType);
	}

	/**
	 * Returns an array of <tt>Type</tt> objects representing the actual type
	 * arguments to this type.
	 * 
	 * <p>
	 * Note that in some cases, the returned array be empty. This can occur if
	 * this type represents a non-parameterized type nested within a
	 * parameterized type.
	 * 
	 * @return an array of <tt>Type</tt> objects representing the actual type
	 *         arguments to this type
	 * @throws <tt>TypeNotPresentException</tt> if any of the actual type
	 *         arguments refers to a non-existent type declaration
	 * @throws <tt>MalformedParameterizedTypeException</tt> if any of the actual
	 *         type parameters refer to a parameterized type that cannot be
	 *         instantiated for any reason
	 * @since 1.5
	 */
	public Type[] getActualTypeArguments() {
		return actualTypeArguments.clone();
	}

	/**
	 * Returns the <tt>Type</tt> object representing the class or interface that
	 * declared this type.
	 * 
	 * @return the <tt>Type</tt> object representing the class or interface that
	 *         declared this type
	 */
	public Class<?> getRawType() {
		return rawType;
	}

	/**
	 * Returns a <tt>Type</tt> object representing the type that this type is a
	 * member of. For example, if this type is <tt>O<T>.I<S></tt>, return a
	 * representation of <tt>O<T></tt>.
	 * 
	 * <p>
	 * If this type is a top-level type, <tt>null</tt> is returned.
	 * 
	 * @return a <tt>Type</tt> object representing the type that this type is a
	 *         member of. If this type is a top-level type, <tt>null</tt> is
	 *         returned
	 * @throws <tt>TypeNotPresentException</tt> if the owner type refers to a
	 *         non-existent type declaration
	 * @throws <tt>MalformedParameterizedTypeException</tt> if the owner type
	 *         refers to a parameterized type that cannot be instantiated for
	 *         any reason
	 * 
	 */
	public Type getOwnerType() {
		return ownerType;
	}

	/*
	 * From the JavaDoc for java.lang.reflect.ParameterizedType "Instances of
	 * classes that implement this interface must implement an equals() method
	 * that equates any two instances that share the same generic type
	 * declaration and have equal type parameters."
	 */
	@Override
	public boolean equals(Object o) {
		if (o instanceof ParameterizedType) {
			// Check that information is equivalent
			ParameterizedType that = (ParameterizedType) o;

			if (this == that)
				return true;

			Type thatOwner = that.getOwnerType();
			Type thatRawType = that.getRawType();

			if (false) { // Debugging
				boolean ownerEquality = (ownerType == null ? thatOwner == null
						: ownerType.equals(thatOwner));
				boolean rawEquality = (rawType == null ? thatRawType == null
						: rawType.equals(thatRawType));

				boolean typeArgEquality = Arrays.equals(actualTypeArguments, // avoid
																				// clone
						that.getActualTypeArguments());
				for (Type t : actualTypeArguments) {
					System.out.printf("\t\t%s%s%n", t, t.getClass());
				}

				System.out.printf("\towner %s\traw %s\ttypeArg %s%n",
						ownerEquality, rawEquality, typeArgEquality);
				return ownerEquality && rawEquality && typeArgEquality;
			}

			return (ownerType == null ? thatOwner == null : ownerType
					.equals(thatOwner))
					&& (rawType == null ? thatRawType == null : rawType
							.equals(thatRawType))
					&& Arrays.equals(actualTypeArguments, // avoid clone
							that.getActualTypeArguments());
		} else
			return false;
	}

	@Override
	public int hashCode() {
		return Arrays.hashCode(actualTypeArguments)
				^ (ownerType == null ? 0 : ownerType.hashCode())
				^ (rawType == null ? 0 : rawType.hashCode());
	}

	@Override
	public String toString() {
		StringBuilder sb = new StringBuilder();

		if (ownerType != null) {
			if (ownerType instanceof Class<?>)
				sb.append(((Class<?>) ownerType).getName());
			else
				sb.append(ownerType.toString());

			sb.append(".");

			if (ownerType instanceof ParameterizedTypeImpl) {
				// Find simple name of nested type by removing the
				// shared prefix with owner.
				sb.append(rawType.getName().replace(
						((ParameterizedTypeImpl) ownerType).rawType.getName()
								+ "$", ""));
			} else
				sb.append(rawType.getName());
		} else
			sb.append(rawType.getName());

		if (actualTypeArguments != null && actualTypeArguments.length > 0) {
			sb.append("<");
			boolean first = true;
			for (Type t : actualTypeArguments) {
				if (!first)
					sb.append(", ");
				if (t instanceof Class<?>)
					sb.append(((Class<?>) t).getName());
				else
					sb.append(t.toString());
				first = false;
			}
			sb.append(">");
		}

		return sb.toString();
	}
}
