# Supplementary material for: CisSERS: Customizable In Silico Sequence Evaluation for Restriction Sites
Source: PLoS One. 2016 Apr 12;11(4):e0152404. doi: 10.1371/journal.pone.0152404 (PMC4829253; doi:10.1371/journal.pone.0152404)
Supplement: S5 File — (ZIP) [file pone.0152404.s005.zip › CisSERS/PersistHelper.java]

package edu.wsu.dhingra;

import java.lang.reflect.Field;
import java.lang.reflect.ParameterizedType;
import java.lang.reflect.Type;
import java.lang.reflect.TypeVariable;
import java.util.HashMap;
import java.util.Map;
import java.util.prefs.Preferences;

import javax.swing.AbstractButton;
import javax.swing.JComboBox;
import javax.swing.JDialog;
import javax.swing.text.JTextComponent;

public class PersistHelper {
	
	public static void main(String[] args) throws Exception
	{
		CisSERS rcut = new CisSERS();
		rcut.setVisible(true);
		
		EnzymeTree enzymeTree = rcut.getEnzymeTree();
		JDialog filterDialog = enzymeTree.filterDialog;
		Preferences prefs = Preferences.userNodeForPackage(PersistHelper.class);
		presistObject(prefs, filterDialog);
		System.out.println(prefs);
	}
	
	private static String getObjectValue(Field field, Object holder) throws IllegalAccessException
	{
		Object fieldValue = field.get(holder);
		return saveObject(field.getGenericType(), fieldValue);
	}
	public static void presistObject(Preferences prefs, Object obj)
	{
		try
		{
			for(Field field : obj.getClass().getFields())
			{
				Persist persist = field.getAnnotation(Persist.class);
				if(persist != null)
				{
					String storeName = persist.value();
					if(storeName.isEmpty())
						storeName = field.getName();
					String savedValue = getObjectValue(field, obj);
					prefs.put(storeName, savedValue);
				}
			}
		}
		catch(IllegalAccessException e )
		{
			throw new Error(e);
		}
	}
	
	public static void restoreObject(Preferences prefs, Object obj)
	{
		try
		{
			for(Field field : obj.getClass().getFields())
			{
				Persist persist = field.getAnnotation(Persist.class);
				if(persist != null)
				{
					String storeName = persist.value();
					if(storeName.isEmpty())
						storeName = field.getName();
					String savedValue = prefs.get(storeName, null);
					if(savedValue != null)
					{
						boolean success = restoreObject(field.getGenericType(), savedValue, field.get(obj));
						if(!success)
							field.set(obj, restoreValue(field.getGenericType(), savedValue));
					}
				}
			}
		}
		catch(IllegalAccessException e )
		{
			throw new Error(e);
		}
	}
	
	private static final HashMap<Class<?>, Marshal> propertyConverters;
	static
	{
		propertyConverters = new HashMap<Class<?>, Marshal>();
		propertyConverters.put(AbstractButton.class, new Marshal() {
			
			//@Override
			public String convert(Type type, Object value) {
				AbstractButton checkbox = (AbstractButton) value;
				return String.valueOf(checkbox.isSelected());
			}
			
			//@Override
			public void restore(Type type, String str, Object value) {
				boolean selected = Boolean.parseBoolean(str);
				((AbstractButton)value).setSelected(selected);
			}
		});
		propertyConverters.put(JTextComponent.class, new Marshal() {
			
			//@Override
			public String convert(Type type, Object value) {
				return ((JTextComponent)value).getText();
			}
			
			//@Override
			public void restore(Type type, String str, Object value) {
				((JTextComponent)value).setText(str);
			}
		});
		propertyConverters.put(Map.class, new Marshal() {
			
			//@Override
			public void restore(Type type, String str, Object value) {
				if(str.isEmpty())
					return;
				Type[] typeParameters = ((ParameterizedType)type).getActualTypeArguments();
				Type keyType = typeParameters[0];
				Type valueType = typeParameters[1];
				Map<?,Object> map = (Map<?,Object>) value;
				String[] keyValuePairs = str.split(",");
				for(String keyValuePair : keyValuePairs)
				{
					int equalsIndex = keyValuePair.indexOf('=');
					String stringKey = keyValuePair.substring(0, equalsIndex);
					String stringValue = keyValuePair.substring(equalsIndex + 1);
					Object key = convertStringToObject(stringKey, keyType);
					Object mapValue = map.get(key);
					
					//Skip values that aren't there.
					if(mapValue == null)
						continue;
					restoreObject(valueType, stringValue, mapValue);
				}
			}
			
			//@Override
			public String convert(Type type, Object value) {
				Map<?,?> map = (Map<?,?>) value;
				if(map.isEmpty())
					return "";
				StringBuilder sb = new StringBuilder();
				for(Map.Entry<?, ?> entry : map.entrySet())
				{
					sb.append(convertObjectToString(entry.getKey()) + "=" + saveObject(entry.getValue().getClass(), entry.getValue()) + ",");
				}
				sb.deleteCharAt(sb.length() - 1);
				return sb.toString();
			}
		});
		propertyConverters.put(JComboBox.class, new Marshal() {
			
			//@Override
			public void restore(Type type, String str, Object value) {
				Object currentItem = ((JComboBox)value).getSelectedItem();
				Type selectedType;
				if(currentItem != null)
					selectedType = currentItem.getClass();
				else
					selectedType = String.class;
				((JComboBox)value).setSelectedItem(convertStringToObject(str, selectedType));
			}
			
			//@Override
			public String convert(Type type, Object value) {
				Object selectedItem = ((JComboBox)value).getSelectedItem();
				return convertObjectToString(selectedItem);
			}
		});
	}
	
	private static final HashMap<Type,ToFromString> valueConverters;
	static
	{
		valueConverters = new HashMap<Type, ToFromString>();
		valueConverters.put(Character.class, new ToFromString()
		{
			//@Override
			public Object fromString(String str) {
				return str.charAt(0);
			}
			//@Override
			public String toString(Object obj) {
				return ((Character)obj).toString();
			}
		});
		valueConverters.put(Integer.class, new ToFromString()
		{
			//@Override
			public Object fromString(String str) {
				return Integer.parseInt(str);
			}
			//@Override
			public String toString(Object obj) {
				return ((Integer)obj).toString();
			}
		});
		valueConverters.put(String.class, new ToFromString() {
			
			//@Override
			public String toString(Object obj) {
				return (String) obj;
			}
			
			//@Override
			public Object fromString(String str) {
				return str;
			}
		});
	}
	
	private static String saveObject(Type type, Object obj)
	{
		if(type == Object.class)
			return null;
		Type[] typeParameters;
		Class<?> rawType;
		if(type instanceof ParameterizedType)
		{
			typeParameters = ((ParameterizedType)type).getActualTypeArguments();
			rawType = (Class<?>) ((ParameterizedType)type).getRawType();
		}
		else
		{
			typeParameters = new Type[0];
			rawType = (Class<?>) type;
		}
		
		Marshal converter = propertyConverters.get(rawType);
		if(converter == null)
		{
			Type superType = rawType.getGenericSuperclass();
			String saved;
			if(superType != null)
			{
				saved = saveObject(superType, obj);
				if(saved != null)
				{
					return saved;
				}
			}
			for(Type iFace : rawType.getGenericInterfaces())
			{
				saved = saveObject(iFace, obj);
				if(saved != null)
				{
					return saved;
				}
			}
			
			ToFromString valueConverter = valueConverters.get(type);
			if(valueConverter != null)
			{
				return valueConverter.toString(obj);
			}
			return null;
		}
		else
		{
			return converter.convert(type, obj);
		}
	}
	
	private static boolean restoreObject(Type type, String str, Object obj)
	{
		if(type == null || type == Object.class)
			return false;
		Type[] typeParameters;
		Class<?> rawType;
		if(type instanceof ParameterizedType)
		{
			typeParameters = ((ParameterizedType)type).getActualTypeArguments();
			rawType = (Class<?>) ((ParameterizedType)type).getRawType();
		}
		else
		{
			typeParameters = new Type[0];
			rawType = (Class<?>) type;
		}
		
		Marshal converter = propertyConverters.get(rawType);
		if(converter == null)
		{
			if(rawType.isInterface())
				return false;
			Type superType = asType(type, rawType.getGenericSuperclass());
			boolean restore = restoreObject(superType, str, obj);
			if(restore)
			{
				return true;
			}
			
			for(Type iFace : rawType.getGenericInterfaces())
			{
				iFace = asType(type, iFace);
				restore = restoreObject(iFace, str, obj);
				if(restore)
				{
					return true;
				}
			}
			return false;
		}
		else
		{
			converter.restore(type, str, obj);
			return true;
		}
	}
	
	private static Object restoreValue(Type type, String str)
	{
		ToFromString converter = valueConverters.get(type);
		if(converter != null)
		{
			return converter.fromString(str);
		}
		else
			return null;
	}
	
	/**
	 * Converts a type to a super class or an interface where all the type parameters of the dset type are
	 * replaced with those in the sub class.
	 * @param type The type with resolved parameters to convert
	 * @param destType The subclass or implemented interface with TypeVariables as parameters
	 * @return The destType with its TypeVariables substituted with those in the type.
	 */
	private static Type asType(Type type, Type destType) {
		
		//If type is a Class, then any parameters in the sub type are already resolved.
		//If destType is a Class, then it doesn't inherit any parameter types.
		if(type instanceof Class<?> || destType instanceof Class<?>)
			return destType;
		else if(type instanceof ParameterizedType)
		{
			ParameterizedType paramType = (ParameterizedType) type;
			Class<?> rawType = (Class<?>) paramType.getRawType();
			if(destType instanceof ParameterizedType)
			{
				//Do the substitution by matching names from the raw type to its declared type.
				//E.g. class Foo<A,B> implements Bar<B,A> { ... }
				//Foo<Integer, Character> myFoo = ...;
				
				ParameterizedType paramSuperType = (ParameterizedType) destType;
				
				//[Integer, Character] from Foo
				Type[] subClassTypeParameters = paramType.getActualTypeArguments();
				
				//[B,A] from Bar
				Type[] superClassTypeParameters = paramSuperType.getActualTypeArguments();
				
				//[A,B] from Foo
				TypeVariable<?>[] rawTypes = rawType.getTypeParameters();
				
				//Go though each of the super class type parameters
				for(int i = 0; i < superClassTypeParameters.length; i++)
				{
					//If it is a type variable (instead of already defined).
					//E.g. class C1<A> extends C2<A,Integer> will skip the second
					//type parameter Integer.
					if(superClassTypeParameters[i] instanceof TypeVariable<?>)
					{
						//Find a matching rawType. Make A in Foo match A in Bar. E.g.
						//HashMap<K,V> implements Map<K,V> will map the K in HashMap
						//to the K in Map
						for(int j = 0; j < rawTypes.length; j++)
						{
							//Found a match
							if(rawTypes[j].equals(superClassTypeParameters[i]))
							{
								//Now do the replace. We can modify the array since it was
								//a copy.
								superClassTypeParameters[i] = subClassTypeParameters[j];
								break;
							}
						}
					}
				}
				//Now return the new one. ParameterizedTypeImpl is a direct copy from the actual
				//implementation. We copy that class in our package since it's in a restricted
				//package, and there is no other way to do this.
				return ParameterizedTypeImpl.make((Class<?>) paramSuperType.getRawType(), superClassTypeParameters, null);
			}
			else
				throw new Error("Invalid type");
		}
		else
			throw new Error("Invalid type");
	}

	private static Object convertStringToObject(String str, Type type)
	{
		ToFromString converter = valueConverters.get(type);
		if(converter == null)
		{
			if(type instanceof Class<?>)
			{
				Class<?> clazz = (Class<?>) type;
				if(clazz != Object.class)
				{
					clazz = clazz.getSuperclass();
					Object conversion = convertStringToObject(str, clazz);
					if(conversion != null)
					{
						return conversion;
					}
				}
				
				clazz = (Class<?>) type;
				for(Class<?> iFace : clazz.getInterfaces())
				{
					Object conversion = convertStringToObject(str, iFace);
					if(conversion != null)
					{
						return conversion;
					}
				}
			}
			return null;
		}
		else
			return converter.fromString(str);
	}
	
	public static String convertObjectToString(Object object)
	{
		if(object == null)
			return "";
		else
			return convertObjectToString(object.getClass(), object);
	}
	public static String convertObjectToString(Class<?> type, Object object)
	{
		if(type == Object.class)
			return null;
		ToFromString converter = valueConverters.get(type);
		if(converter == null)
		{
			Class<?> clazz = type.getSuperclass();
			if(clazz != Object.class && clazz != null)
			{
				String conversion = convertObjectToString(clazz,object);
				if(conversion != null)
				{
					return conversion;
				}
				clazz = clazz.getSuperclass();
			}
			
			for(Class<?> iFace : type.getInterfaces())
			{
				String conversion = convertObjectToString(iFace, object);
				if(conversion != null)
				{
					return conversion;
				}
			}
			return null;
		}
		else
			return converter.toString(object);
	}
	
	private interface ToFromString
	{
		public String toString(Object obj);
		public Object fromString(String str);
	}
	private interface Marshal
	{
		String convert(Type type, Object value);
		void restore(Type type, String str, Object value);
	}
}
