# Supplementary material for: CisSERS: Customizable In Silico Sequence Evaluation for Restriction Sites
Source: PLoS One. 2016 Apr 12;11(4):e0152404. doi: 10.1371/journal.pone.0152404 (PMC4829253; doi:10.1371/journal.pone.0152404)
Supplement: S5 File — (ZIP) [file pone.0152404.s005.zip › CisSERS/PolyTrim.java]

package edu.wsu.dhingra;

import java.io.BufferedWriter;
import java.io.File;
import java.io.FileOutputStream;
import java.io.IOException;
import java.io.OutputStreamWriter;
import java.io.Writer;

import name.artemus_harper.Argument;
import name.artemus_harper.ArgumentReader;
import name.artemus_harper.LineReader;

public class PolyTrim implements Runnable {
	
	public enum Result
	{
		MATCH,
		NO_MATCH,
		DOUBLE_MATCH,
		ALL_TRIMMED
	}
	public static void main(String[] args) throws Exception {
		ArgumentReader.start(args, new PolyTrim());
	}

	@Argument(value = "-in", required = true, options = {"exists"})
	public File inFile;
	@Argument(value = "-minlength")
	public int minLength = 4;
	@Argument(value = "-mismatches")
	public int maxMissMatchScore = 4;
	
	@Argument("-minBases")
	public int minBasesMatch = 0;
	
	private int matchCount = 0;
	private int noMatchCount = 0;
	private int doubleMatchCount = 0;
	private int allTrimmedCount = 0;
	
	public int getMatchCount()
	{
		return matchCount;
	}
	
	public int getNoMatchCount()
	{
		return noMatchCount;
	}
	
	public int getDoubleMatchCount()
	{
		return doubleMatchCount;
	}
	
	public int getAllTrimmedCount()
	{
		return allTrimmedCount;
	}
	
	private BufferedWriter matchWriter;
	private BufferedWriter noMatchWriter;
	private BufferedWriter doubleMatchWriter;
	private BufferedWriter allTrimmed;
	//@Override
	public void run() {
		try {
			matchWriter = new BufferedWriter(new OutputStreamWriter(new FileOutputStream(getTrimmedFile())));
			noMatchWriter = new BufferedWriter(new OutputStreamWriter(new FileOutputStream(getNoTrimmedFile())));
			doubleMatchWriter = new BufferedWriter(new OutputStreamWriter(new FileOutputStream(getDoubleTrimmedFile())));
			allTrimmed = new BufferedWriter(new OutputStreamWriter(new FileOutputStream(getAllTrimmedFile())));
			String header = null;
			StringBuilder sequence = new StringBuilder();
			for(String nextLine : LineReader.fromFile(inFile))
			{
				if(nextLine.startsWith(">"))
				{
					if(header != null)
					{
						processLine(header, sequence);
						sequence.setLength(0);
					}
					header = nextLine;
				}
				else
				{
					sequence.append(nextLine);
				}
			}
			processLine(header, sequence);
			matchWriter.close();
			noMatchWriter.close();
			doubleMatchWriter.close();
			allTrimmed.close();
		} catch (Exception e) {
			if (e instanceof RuntimeException)
				throw (RuntimeException) e;
			else
				throw new RuntimeException(e);
		}
	}
	
	private void writeSequence(Result result, String header) throws IOException
	{
		switch(result)
		{
		case MATCH:
			writeSequence(matchWriter, header, lastResult);
			matchCount++;
			break;
		case NO_MATCH:
			writeSequence(noMatchWriter, header, lastResult);
			noMatchCount++;
			break;
		case DOUBLE_MATCH:
			writeSequence(doubleMatchWriter, header, lastResult);
			doubleMatchCount++;
			break;
		case ALL_TRIMMED:
			writeSequence(allTrimmed, header, lastResult);
			allTrimmedCount++;
			break;
		}
	}
	
	public File getTrimmedFile()
	{
		return new File(inFile + ".trimmed");
	}
	
	public File getNoTrimmedFile()
	{
		return new File(inFile + ".notrimmed");
	}
	
	public File getDoubleTrimmedFile()
	{
		return new File(inFile + ".doubletrimmed");
	}
	
	public File getAllTrimmedFile()
	{
		return new File(inFile + ".alltrimmed");
	}
	
	private void writeSequence(Writer writer, String header, String sequence) throws IOException
	{
		writer.write(header);
		writer.write('\n');
		writer.write(sequence);
		writer.write('\n');
	}
	
	private String lastResult = null;
	private void processLine(String header, CharSequence sequence) throws IOException
	{
		int startTrim = 0;
		int endTrim = sequence.length();
		int mismatchScore = 0;
		int matchLength = 0;
		int i;
		Result result;
		PolyTSearch:
		{
			for(i = 0; i < sequence.length(); i++)
			{
				if(isT(sequence.charAt(i)))
				{
					matchLength++;
					mismatchScore = Math.max(0, mismatchScore - 1);
					if(matchLength >= minLength)
					{
						startTrim = i;
					}
				}
				else
				{
					if(i >= minBasesMatch)
						mismatchScore += 4;
					if(mismatchScore > maxMissMatchScore)
						break PolyTSearch;
					matchLength = 0;
				}
			}
			lastResult = "";
			result = Result.ALL_TRIMMED;
		}
		
		mismatchScore = 0;
		matchLength = 0;
		PolyASearch:
		{
			for(i = sequence.length() - 1; i >= startTrim; i--)
			{
				if(isA(sequence.charAt(i)))
				{
					matchLength++;
					mismatchScore = Math.max(0, mismatchScore - 1);
					if(matchLength >= minLength)
					{
						endTrim = i;
					}
				}
				else
				{
					if(sequence.length() - i >= minBasesMatch)
						mismatchScore += 4;
					if(mismatchScore > maxMissMatchScore)
						break PolyASearch;
					matchLength = 0;
				}
			}
			lastResult = "";
			result = Result.ALL_TRIMMED;
		}
		
		if(startTrim > 0)
		{
			if(endTrim < sequence.length())
			{
				lastResult = sequence.subSequence(startTrim,endTrim).toString();
				result = Result.DOUBLE_MATCH;
			}
			else
			{
				StringBuilder reverseSequence = new StringBuilder(sequence.length());
				for(i = sequence.length() - 1; i >= startTrim; i--)
				{
					reverseSequence.append(complement(sequence.charAt(i)));
				}
				lastResult = reverseSequence.toString();
				result = Result.MATCH;
			}
		}
		else if(endTrim < sequence.length())
		{
			lastResult = sequence.subSequence(0, endTrim).toString();
			result = Result.MATCH;
		}
		else
		{
			lastResult = sequence.toString();
			result = Result.NO_MATCH;
		}
		
		writeSequence(result, header);
	}
	
	public String getLastResult()
	{
		return lastResult;
	}
	
	public static boolean isT(char ch)
	{
		return ch == 't' || ch == 'T';
//		switch(ch)
//		{
//		case 'T':
//		case 't':
//		case 'U':
//		case 'u':
//		case 'Y':
//		case 'y':
//		case 'W':
//		case 'w':
//		case 'K':
//		case 'k':
//		case 'B':
//		case 'b':
//		case 'D':
//		case 'd':
//		case 'H':
//		case 'h':
//		case 'n':
//		case 'N':
//			return true;
//		default:
//			return false;
//		}
	}
	
	public static boolean isA(char ch)
	{
		return ch == 'a' || ch == 'A';
//		switch(ch)
//		{
//		case 'A':
//		case 'a':
//		case 'R':
//		case 'r':
//		case 'W':
//		case 'w':
//		case 'M':
//		case 'm':
//		case 'D':
//		case 'd':
//		case 'H':
//		case 'h':
//		case 'V':
//		case 'v':
//		case 'n':
//		case 'N':
//			return true;
//		default:
//			return false;
//		}
	}
	
	public static char complement(char ch)
	{
		switch(ch)
		{
		case 'A':
			return 'T';
		case 'a':
			return 't';
		case 'C':
			return 'G';
		case 'c':
			return 'g';
		case 'G':
			return 'C';
		case 'g':
			return 'c';
		case 'T':
			return 'A';
		case 't':
			return 'a';
		case 'R':
			return 'Y';
		case 'r':
			return 'y';
		case 'Y':
			return 'R';
		case 'y':
			return 'r';
		case 'S':
			return 'S';
		case 's':
			return 's';
		case 'W':
			return 'W';
		case 'w':
			return 'w';
		case 'K':
			return 'M';
		case 'k':
			return 'm';
		case 'M':
			return 'K';
		case 'm':
			return 'k';
		case 'B':
			return 'V';
		case 'b':
			return 'v';
		case 'D':
			return 'H';
		case 'd':
			return 'h';
		case 'H':
			return 'D';
		case 'h':
			return 'd';
		case 'V':
			return 'B';
		case 'v':
			return 'b';	
		case 'N':
			return 'N';
		case 'n':
			return 'n';
		default:
			return ch;
			
		}
	}
}
