# Supplementary material for: CisSERS: Customizable In Silico Sequence Evaluation for Restriction Sites
Source: PLoS One. 2016 Apr 12;11(4):e0152404. doi: 10.1371/journal.pone.0152404 (PMC4829253; doi:10.1371/journal.pone.0152404)
Supplement: S5 File — (ZIP) [file pone.0152404.s005.zip › CisSERS/ProgressCallback.java]

package edu.wsu.dhingra;

public interface ProgressCallback {
	void progressModeChange(String description);
	void progressPercentChange(double newValue);
}
