# Supplementary material for: CisSERS: Customizable In Silico Sequence Evaluation for Restriction Sites
Source: PLoS One. 2016 Apr 12;11(4):e0152404. doi: 10.1371/journal.pone.0152404 (PMC4829253; doi:10.1371/journal.pone.0152404)
Supplement: S5 File — (ZIP) [file pone.0152404.s005.zip › CisSERS/ProgressPane.java]

package edu.wsu.dhingra;

import java.awt.Component;
import java.awt.Dimension;
import java.awt.EventQueue;

import javax.swing.Icon;
import javax.swing.ImageIcon;
import javax.swing.JLabel;
import javax.swing.JPanel;
import javax.swing.JProgressBar;

public class ProgressPane extends JPanel implements ProgressCallback {
	private String[] stepDescs;
	private JLabel[] stepComps;
	private JLabel[] stepIcons;
	private JProgressBar progressBar = new JProgressBar(0,1000);
	private String currentDesc;
	private static final Icon completeIcon = new ImageIcon(ProgressPane.class.getResource("doneOk.png"));
	public ProgressPane(String... steps)
	{
		super(null);
		this.stepDescs = steps;
		this.stepComps = new JLabel[steps.length];
		this.stepIcons = new JLabel[steps.length];
		for(int i = 0; i < steps.length; i++)
		{
			stepComps[i] = new JLabel(steps[i]);
			stepIcons[i] = new JLabel(completeIcon);
			stepIcons[i].setVisible(false);
			add(stepComps[i]);
			add(stepIcons[i]);
		}
		add(progressBar);
		currentDesc = steps[0];
	}
	
	//@Override
	public void progressModeChange(String description) {
		this.currentDesc = description;
		EventQueue.invokeLater(new Runnable() {
			
			//@Override
			public void run() {
				try
				{
					progressBar.setIndeterminate(true);
				}
				catch(ArithmeticException e)
				{
					//XXX: Not sure why this might happen, but it did in BasicProgressBarUI.initIndeterminateValues
					//oh well
				}
				revalidate();
			}
		});
	}
	
	@Override
	public void doLayout() {
		int i;
		boolean descriptionMatched = false;
		int y = 0;
		for(i = 0; i < stepComps.length; i++)
		{
			if(stepDescs[i].equals(currentDesc))
			{
				descriptionMatched = true;
			}
			stepComps[i].setSize(stepComps[i].getPreferredSize());
			stepComps[i].setLocation(0, y);
			if(!descriptionMatched)
			{
				stepIcons[i].setVisible(true);
				stepIcons[i].setSize(stepIcons[i].getPreferredSize());
				stepIcons[i].setLocation(stepComps[i].getSize().width,y);
			}
			else
				stepIcons[i].setVisible(false);
			y += stepComps[i].getSize().height;
			if(stepDescs[i].equals(currentDesc))
			{
				progressBar.setSize(progressBar.getPreferredSize());
				progressBar.setLocation(0,y);
				y += progressBar.getSize().height;
			}
		}
		if(!descriptionMatched)
			throw new Error("Description didn't Match:" + currentDesc);
	}
	
	
	@Override
	public Dimension getPreferredSize() {
		int totalHeight = 0;
		int maxWidth = 0;
		for(Component c : stepComps)
		{
			totalHeight += c.getPreferredSize().height;
			maxWidth = Math.max(maxWidth, c.getPreferredSize().width);
		}
		totalHeight += progressBar.getPreferredSize().height;
		maxWidth += stepIcons[0].getPreferredSize().width;
		return new Dimension(maxWidth, totalHeight);
	}
	
	//@Override
	public void progressPercentChange(double newValue) {
		progressBar.setIndeterminate(false);
		progressBar.setValue((int)(newValue * progressBar.getMaximum() / 100));
	}
}
