# Supplementary material for: CisSERS: Customizable In Silico Sequence Evaluation for Restriction Sites
Source: PLoS One. 2016 Apr 12;11(4):e0152404. doi: 10.1371/journal.pone.0152404 (PMC4829253; doi:10.1371/journal.pone.0152404)
Supplement: S5 File — (ZIP) [file pone.0152404.s005.zip › CisSERS/rcut.pl]

#!/usr/bin/perl -w
use strict; # warnings are also on, from line 1
use Data::Dumper; # for debug
# no other things are 'use'd to make this script as portable as possible

#
# Restriction Cut and Analysis script, for CisSERS
# By John Grimes <jtgrimes@live.com>
# Based on a script by Rick Sharpe and Tyson Koepke
# Last Modified: 11/4/11
#

# TODO
# 	License
#   External test module & data
#   Standard command line inputs: ex: (rcut.pl --seq fasta_file --enz=enz_file -r )
#   All code into methods -> like object oriented design

#
# USAGE:
#     rcut.pl {fasta_file} {enzyme_file} {direction_flag} {start_range} {end_range} {output_type} [output_prefix]
#     sample: ./rcut.pl seq_test enz_test 0 0 -1 5
#
# INPUT:
#     {preprocessed fasta file}
#         In the form of ">{sequence name}\n{sequence}\n" for each sequence.
#         The preprocessing reverses the sequence for before this script is run.
#     {enzyme text file}
#         In the form of "{enzyme name}\t{enzyme sequence}\n". You can comment
#           out a line representing an enzyme by preceding it with a "#".
#     {are enzymes reversed}
#         1 for true (3' to 5'), 0 for false (5' to 3'). 
#     {start of range}
#         Number of the beginning of each sequence to search (this program
#           searches the entire sequence anyways and places a "*" in front
#           of sequence locations before this value).
#     {end of range}
#         Number of the last entry of a sequence to search. Input -1 for 
#           the end of the enzyme. This allows for starting at a location
#           like 80 and ending at the end of the enzyme.
#     {output types}
#         See RETURNS for explanations
#           0: [none]
#           1: count
#           2: table
#           3: best
#           4: count + table
#           5: count + best
#           6: table + best
#           7: count + table + best
#     {output file name prefix}
#         Places this string in front of the file name of the output files
#           (see "RETURNS"). If no name is specified, the output will be
#           to the command line.
#
# PRECONDITIONS:
#     {preprocessed fasta file} has no line breaks in the middle of a
#       sequence name or sequence and does not have any consecutive 
#       sequence names
#
# RETURNS: 
#     COUNT
#     {output file name prefix}.{start of range}.{end of range}.count.txt
#         shows the enzymes and the percentage of total sequences cut 
#           (tab-separated)
#     TABLE
#     {output file name prefix}.{start of range}.{end of range}.table.txt
#         a tab-separated table showing the number of cuts per enzyme for each
#           sequence in the fasta file with a list at the end of each line with
#           the locations of each cut for each enzyme
#     BEST
#     {output file name prefix}.{start of range}.{end of range}.best.txt
#         a table of the best $NUM_BEST_CUTS enzymes, best being defined as
#           maximizing the number of sequences cut in the proper range and 
#           minimizing the number of sequences cut before the proper range
#


# ***** VARIABLES ***** 


# input arguments
my $pace_file ;
my $enzyme_file;
my $enz_reversed;
my $range_start;
my $range_end;
my $output_types;
my $output_name;

# constant after set
my @enz_name;
my @enz_sequence;
my $num_enzymes;
my @contig_name;
my @contig_sequence;
my $num_sequences; # note: set gradually in PACEFILE loop
my $lines; # set before PACEFILE loop for progress
my $num_empty_sequences; # note: set gradually in PACEFILE loop
my @num_sequence_matches; # number of sequences with any cuts
my @num_sequence_matches_total; # total number of cuts per enzyme
my $num_full_sequences;
my $current_percent_complete; # status variable
my $exact_percent_complete; # status variable

# used together (also constant after set)
my @info; # info[$i][0] is {contig index (for @contig_name and @contig_sequence)}, info[$i][1] is {enzyme index (for @enz_name and @enz_sequence)}, and info[$i][2] is {the number of {$enz_name} found in {$contig_name}}
my @enzyme_vectors; # an array (length: num_enzymes) of [anonymous] arrays (length: number of matches in contig_sequence)

#
my @overlap; # stores $num_sequences records with [ flag, enzyme index ] where flag is: 1=good cut, 0=no cut, -1=bad cut
my @best_cuts; # stores [ enzyme index, good cuts count, bad cuts count ] for $NUM_BEST_CUTS enzymes
my $NUM_BEST_CUTS; # this can be defined as a constant, but search for other locations where this is used (currently set to: every enzyme)
my $total_unique_cuts;
my $total_premature_cuts;
my $out; # used to indicate what file to print to
my $reversed_enz_cutsite;

# used during enzyme expansion
my $in; 
my $temp_scalar2;
my $temp_char;
my @temp_enz_array_new = ();
my @final_enz_array = ();
my @enz_array = ();
my @temp_enz_array = ();

# used in loops
my $sequence_length;
my $search_range;
my $temp_scalar;
my @temp_array;

# index variables
my $i;
my $j;
my $k;
my $n;

# output variables
my $print_count;
my $print_best;
my $print_table;

# SUBROUTINES

sub CalculateBestCuts {
	# @best_cuts = CalculateBestCuts(
	#     $num_sequences, 
	#     $range_start,
	#     \@info,
	#     \@enzyme_vectors );
		
	my ( $num_enzymes, $num_sequences, $range_start, $ref1, $ref2 ) = @_;
	
	@info = @{$ref1}; # [sequence_number, enzyme_number, number_of_cuts]
	@enzyme_vectors = @{$ref2}; # [ list of cut locations ], correlated to @info
	
	#print Dumper @info; 
	#print Dumper @enzyme_vectors; 
	#print("---------------------------\n");
	
	#return value
	my @best_cuts; # [enzyme_index, num_good_cuts, num_premature_cuts]
	
	#locals
	my $i;
	my $j;
	my $k;
	
	my @arr;
	
	my @temp_best_cuts; 
	# [enzyme_index, num_seq_cut_good, num_seq_cut_premature ]
	
	
	# temp vars
	my @list_seq_cut_temp;
	my @list_seq_cut_table;
	
	my @ignore_list_enz;
	my @ignore_list_seq;
	
	
	#
	# for each enzyme:
	#     calculate best cuts for every remaining enzyme
	#     select the top entry as the best -> save and remove it
	#
	# return saved enzymes in order
	#
	
	
	
	
	for( $i=0; $i<$num_enzymes; $i++ ){
		
		# $best_cuts[$i] = [-1,-1,-1]; # initialize to error values 	
		
		@temp_best_cuts = ();
		@list_seq_cut_table = ();
			
		for( $k=0; $k<$num_enzymes; $k++ ){
			
			@list_seq_cut_temp = ();
			$temp_best_cuts[$k] = [ $k, 0, 0 ];
			
			for( $j = scalar(@info)-1; $j>=0; $j-- ){
				
				
				if( $k == $info[$j][1] ){
					if( not( grep( /^$k$/, @ignore_list_enz ) ) ){
						if( not( grep( /^$info[$j][0]$/, @ignore_list_seq ) ) ){
					
							$temp_best_cuts[$k][1]++; # perfect
							if( $enzyme_vectors[$j][0] < $range_start  ){
								$temp_best_cuts[$k][2]++; # too early
							}
							
							push( @list_seq_cut_temp, $info[$j][0] );
							
						}						
					}
				}
				
				
			}
			
			$list_seq_cut_table[$k] = [@list_seq_cut_temp];
			
		}
		
		# every enzyme, even ones that are already used, are added above b/c of
		#   sorting below, so make sure to lower the priority of the ones we're
		#   ignoring
		for( $j=0 ; $j<$num_enzymes; $j++ ){
			if( grep( /^$j$/, @ignore_list_enz )  ){
				$temp_best_cuts[$j][1] = -1;
			}
		}
	
		
		print Dumper @temp_best_cuts;
		print("^^^^^^^\n");
		print Dumper @ignore_list_enz;
		print("---------------------------\n");
		
		# sort @temp_best_cuts based on number of good cuts
		#sorted( @temp_best_cuts, );
		@temp_best_cuts = reverse sort { $a->[1] <=> $b->[1] } @temp_best_cuts;
		
		# add best enzyme's index and the sequences it cut to the ignore lists
		push( @ignore_list_enz, $temp_best_cuts[0][0] );
		
		#print Dumper @ignore_list_seq;
		#print("^^^^^^^^^^^^^^^^^^^^^^\n");
		#print Dumper $list_seq_cut_table[ $temp_best_cuts[0][0] ];
		#print("---------------------------\n");
		
		foreach( $list_seq_cut_table[ $temp_best_cuts[0][0] ] ){
			@arr = @{$_};
			for( @arr ){
				$j = $_;
				if( not( grep( /^$j$/, @ignore_list_seq ) ) ){
					push( @ignore_list_seq, $j );
				}
			}
		}
		
		
		#print Dumper @temp_best_cuts;
		
		#print( "Best:" . $temp_best_cuts[0][0] . "\n" );
		
		$best_cuts[$i] = $temp_best_cuts[0];
		
	}
	
	return @best_cuts;
	
}

sub compare {
	# prototype: @best_cuts = compare(
		# $NUM_BEST_CUTS,
		# $num_sequences,
		# $range_start,
		# \@info,
		# \@enzyme_vectors );

	my ( $NUM_BEST_CUTS, $num_sequences, $range_start, $ref1, $ref2 ) = @_;
	
	$num_sequences += 1; # hack?
	@info = @{$ref1};
	@enzyme_vectors = @{$ref2};
	
	#return value
	my @best_cuts; # [enzyme_num, num_good_cuts, num_premature_cuts]
	
	# locals
	my @overlap; # [flag, enzyme_index], flag: 0 (no cut), 1 (good cut), -1 (premature cut)
	my $i;
	my $j;
	my $k;
	
	
	print Dumper @info; # [sequence_number, enzyme_number, number_of_cuts]
	print Dumper @enzyme_vectors; # [ list of cut sites ]

	
	#
	# for each enzyme:
	#     calculate best cuts for every remaining enzyme
	#     select the top entry as the best -> save and remove it
	#
	# return saved enzymes in order
	#
	
	
	# initialize @best_cuts
	for( $i=0; $i<$NUM_BEST_CUTS; $i++ ){
		$best_cuts[$i] = [$i,0,0]; 
	}


	# initialize @overlap
	for( $i=0; $i<$num_sequences; $i++ ){
		$overlap[$i] = [0,-1]; # [flag, enzyme index] 
	}
	
	# calculate the amount of overlap
	# NOTE: flag precedence (low to high) for @overlap: 0 (no cut), 1 (good cut), -1 (premature cut)
	$k = 0; # keeps track of where in $info we are
	for( $i=0; $i<$num_sequences; $i++ ){
		
		
		# ordered as such to prevent short circuit
		while( defined($info[$k]) && defined($info[$k][0]) && ($info[$k][0] < $i) ){ 
		#while( $info[$k][0] < $i ){
			# if the sequence number in $info[$k][0] is too low, skip it
			if( $k > @info ){
				last;
			}
			$k++;
		}
			
		for( $j=0; $j<$NUM_BEST_CUTS; $j++ ){
			
			if( !defined($info[$k]) ){
				$overlap[$i] = [ -2, $best_cuts[$j][0] ];
				# flag as -2 means error
				next;
			}
			
			# if sequences match:
			if( $info[$k][0] == $i ){
				# and if enzymes match:
				if( $info[$k][1] == $best_cuts[$j][0] ){
					# then update @overlap
					
					# note that as a side effect of this update method, the items
					#   at the end of @best_cuts are skewed to have overlap
					#   attributed to them over the items at the beginning of @best_cuts
					
					# if earliest cut is before the beginning of the desired range
					if( $enzyme_vectors[$k][0] < $range_start ){
						# premature cut
						$overlap[$i] = [ -1, $best_cuts[$j][0] ];
					} else {
						# because @info is a list of cuts, the only other reason 
						#   something would get here is if it was a good cut, but
						#   don't update it if there's already a bad cut there
						if( ($overlap[$i][0] != -1) or ($overlap[$i][0] == -2) ){
							$overlap[$i] = [ 1, $best_cuts[$j][0] ];
						} else {
							# -2 is a placeholder to prevent null
							$overlap[$i] = [ -2, $best_cuts[$j][0] ];
						}
					}
					
				}
				
			} else {
				# the sequence number in $info[$k][0] is too high, next sequence
				next;
			}
			# 
			# 
		} # end enzyme for loop
	
	
	
		# before moving on to the next sequence, we know that this current sequence
		#   has been fully handled and will not be modified again, so we can update
		#   the counts of the good and bad cuts for the enzymes in @best_cuts
		for( $j=0; $j<$NUM_BEST_CUTS; $j++ ){
			# if enzymes match
			if( $overlap[$i][1] == $best_cuts[$j][0] ){
				if( $overlap[$i][0] == -1 ){
					$best_cuts[$j][2]++;
				} elsif( $overlap[$i][0] == 1 ){
					$best_cuts[$j][1]++;
				} # else do nothing, maybe throw an error
			}
		}
		
	}
	# $best_cuts is complete at this point


	return @best_cuts;
}


sub round {
	# usage: 
	#   first arg: number
	#   second arg: number of decimal places
	my $input = shift(@_);
	my $dec = shift(@_);
	return int($input*(10**$dec))/(10**$dec);
}

sub enzExpand {
	my($out) = @_;
	
	# ENZYME AMBIGUITIES
	
	# A =	A 			
	# C = 		C 		
	# G =			G 	
	# T =				T
	# U =					U
	# W =	A 			T
	# S =		C 	G 	
	# M =	A 	C 		
	# K =			G 	T
	# R =	A 		G 	
	# Y =		C 		T
	# B =		C 	G 	T
	# D =	A 		G 	T
	# H =	A 	C 		T
	# V =	A 	C 	G 	
	# N =	A 	C 	G 	T
	
	$out =~ s/w/[at]/ig;
	$out =~ s/s/[cg]/ig;		
	$out =~ s/m/[ac]/ig;
	$out =~ s/k/[gt]/ig;
	$out =~ s/r/[ag]/ig;
	$out =~ s/y/[ct]/ig;
	$out =~ s/b/[cgt]/ig;
	$out =~ s/d/[agt]/ig;
	$out =~ s/h/[act]/ig;
	$out =~ s/v/[acg]/ig;
	$out =~ s/n/[acgt]/ig;
	
	return $out;
}

sub enzComplement {
	my($out) = @_;
	
	# goal:
	#   swap 'a's and 'g's
	#   swap 'c's and 't's
	
	# temporary replacements must be used to prevent it from turning 
	#   into a string of only 2 different characters
	
	$out =~ s/a/x/ig;
	$out =~ s/c/y/ig;
	$out =~ s/g/c/ig;
	$out =~ s/t/a/ig;
	$out =~ s/x/t/ig;
	$out =~ s/y/g/ig;
	
	return $out;
}

sub enzReverse {
	my($in) = @_;
	my $out;
	my $i;
	
	$out = reverse($in);
	
	$out =~ s/\[/\(/ig;
	$out =~ s/\]/\[/ig;
	$out =~ s/\(/\]/ig;
	
	return $out;
}

sub enzToRegex {
	my($in) = @_;
	my $palindrome_test;
	
	$out = enzExpand($in);
	
	# PALINDROMIC ENZYMES

	#5' GAATGCN 3'
	#3' CTTACGN 5'

	#5' GTCGAC 3'
	#3' CAGCTG 5' 
	
	# reverse complement $out is logial equivalent to complementing
	#     $out and reversing $out separately then comparing them
	
	$palindrome_test = enzComplement(enzReverse($out));
	
	
	if( $in =~ m/$palindrome_test/ig ){
		#print("$in is palindromic ($palindrome_test)\n");
	} else {
		#print("$in is NOT palindromic ($palindrome_test)\n");
		$out = $out . "|" . enzComplement( enzExpand($in) );
	}
	
	return $out;
}

# ***** MAIN ***** 

# check if input is correct, print an error and exit if incorrect
if( (!exists $ARGV[0]) or 
	($ARGV[0] eq "-h") or 
	($ARGV[0] eq "--help") or 
	($ARGV[0] eq "?") ){
		print("rcut usage: rcut.pl {fasta_file} {enzyme_file} {direction_flag} {start_range} {end_range} {output_type} [output_prefix]\n");
		exit;
}
unless( -e $ARGV[0] ) {
	# no sequence file
	print("[error] Sequence file not found.\n");
	exit;
}
unless( -e $ARGV[1] ) {
	# no enzyme file
	print("[error] Enzyme file not found.\n");
	exit;
}
if( ($ARGV[3] > $ARGV[4]) && ($ARGV[4] != -1) ){
	# invalid range
	print("[error] Invalid search range.\n");
	exit;
}
if( !exists $ARGV[5] ){
	# not enough arguments
	print("[error] not enough arguments supplied.\n");
	exit;
}
$pace_file    = $ARGV[0];
$enzyme_file  = $ARGV[1];
$enz_reversed = $ARGV[2];
$range_start  = $ARGV[3];
$range_end    = $ARGV[4];
$output_types = $ARGV[5];
$output_name  = ($ARGV[6]) ? $ARGV[6]: "";


print("\n[progress] Beginning processing...\n");

# for each entry in the enzyme file, copy the information to the enz_sequence
#   and enz_name arrays
$j = 0;
@enz_sequence = ();
@enz_name = ();
open(ENZYMEFILE,$enzyme_file);

while(<ENZYMEFILE>) {
	chomp;
	my @arr = split; # temp array
	if( (@arr) and (substr($arr[0],0,1) ne "#") ){
		$enz_name[$j] = $arr[0];
		$enz_sequence[$j] =  $arr[1];
		$j++;
	}
}
	
close(ENZYMEFILE); 

print("[progress] Enzyme file read.\n");
print("[progress] Beginning main processing...\n");

# store the number of enzymes in a scalar
$num_enzymes = scalar(@enz_name);
$NUM_BEST_CUTS = $num_enzymes;

# for each entry (two lines) in the fasta file (PACEFILE):
#   save the name and 

# initialize variables
$num_sequences = 0;
$num_empty_sequences = 0;
for( $i=0; $i<$num_enzymes; $i++ ) {
	$num_sequence_matches[$i] = 0;
	$num_sequence_matches_total[$i] = 0;
}
for( $i=0; $i<$NUM_BEST_CUTS; $i++ ){
	$best_cuts[$i] = [-1,0,0];

}

	# count lines in file for progress report
	$lines = 0;
	open (FILE,$pace_file) or die "Can't open '$pace_file': $!";
	$lines++ while (<FILE>);
	close FILE;

	$current_percent_complete = -1;
	$exact_percent_complete = 0;
	#print("[progress]");


open(PACEFILE,$pace_file);

while(<PACEFILE>) {
	chomp;
	next if($_ eq ""); # if the entry is empty, skip it
	
	if(/>/){ # if the entry contains a '>' it's a name 
	
		# add to array of names and increment the number of sequences
        $_ =~ s/\n//; # strip newlines from name
        $_ =~ s/\r//; #   (replace \n and \r with nothing)
		push( @contig_name, $_ );
		$num_sequences++;
		
	} else { # otherwise it's a sequence
		
		push( @contig_sequence, $_ );
		
		#create a substring of each line from RangeStart to RangeEnd-1
			
		$sequence_length = length($_);
		
		# make sure the range is long enough to process
		if( $sequence_length < $range_start ) { 
			$num_empty_sequences++;
		} else {
			
			$search_range = $_;
			
			if($range_end > 0 ){
				$search_range = substr( $search_range, 0, $range_end );	
			} else {
				# searches full input
				$search_range = substr( $search_range, 0, );
			}
			
			for( $j=0; $j<$num_enzymes; $j++ ){
				# for each enzyme, check the $search_range 
				
				@temp_array = (); # reset array that holds the match locations for the enzymes
				@temp_enz_array = ($enz_sequence[$j]);
				
				
				# match for every possible enzyme sequence represented by the input
				for( $i=0; $i<scalar(@temp_enz_array); $i++ ){
					# $i doesn't need to be recorded; $j is the index of this enzyme
					
					$temp_scalar = $temp_enz_array[$i]; 
						
					# the flag that sets this determines whether to search from the front or back of the enzyme
					if( $enz_reversed == 1 ){
						# optimize: this can be done once, outside the loop
						$temp_scalar = reverse($temp_scalar); # this is the enzyme
						$reversed_enz_cutsite = length($temp_scalar);
					} else {
						$reversed_enz_cutsite = 0;
					}
					
					#print(">>".$temp_scalar."\n");
					$temp_scalar = enzToRegex($temp_scalar);
					
					#print("Searching for: ".$temp_scalar."\n");
					
					# find every instance of $temp_scalar in $search_range
					while( $search_range =~ m/$temp_scalar/ig ){ # regex options: CASE iNSENSITIVE and gLOBAL
						$num_sequence_matches_total[$j]++; 
						push( @temp_array, @- ); # @- is beginning of match (a number)
					}
					
					#print Dumper @temp_array;
					
					# if @temp_array has a length greater than zero, add to @info
					if( scalar(@temp_array) > 0 ){
						$num_sequence_matches[$j]++;
						push( @info, [ $num_sequences, $j, scalar(@temp_array) ] ); # sequence number, enzyme number, num matches
						push( @enzyme_vectors, [@temp_array] );
					} # else enzyme not found in sequence
				}
				
			}
			
			$exact_percent_complete = (($num_sequences/($lines/2))*100);
			if( $exact_percent_complete > ($current_percent_complete + 1) ){
				$current_percent_complete = round($exact_percent_complete, 2);
				print("[progress] ".$current_percent_complete."%\n");
			}
			
		}
	}	
}
close(PACEFILE);

print("[progress] Main processing complete.\n");
print("[progress] Calculating best cuts...\n");


if( $output_types == 3 || $output_types == 5 || 
	$output_types == 6 || $output_types == 7 ){
	# slashes (\) are necessary to pass in a reference rather than the full arrays
	#@best_cuts = compare($NUM_BEST_CUTS,$num_sequences,$range_start,\@info,\@enzyme_vectors);
	@best_cuts = CalculateBestCuts( $num_enzymes, $num_sequences, $range_start, \@info, \@enzyme_vectors );
}

print("[progress] Best cuts calculated.\n");
print("[progress] Beginning output...\n");


# ************************************ OUTPUT BEGINS HERE *************

#           0: [none]
#           1: count
#           2: table
#           3: best
#           4: count + table
#           5: count + best
#           6: table + best
#           7: count + table + best

$print_best = $print_count = $print_table = 0;

if( $output_types != 0 ){
	
	#COUNT
	if( $output_types == 1 || $output_types == 4 || 
		$output_types == 5 || $output_types == 7 ){
		$print_count = 1;
	}
	
	#TABLE
	if( $output_types == 2 || $output_types == 4 || 
		$output_types == 6 || $output_types == 7 ){
		$print_table = 1;
	}
	
	#BEST
	if( $output_types == 3 || $output_types == 5 || 
		$output_types == 6 || $output_types == 7 ){
		$print_best = 1;
	}
}

# COUNT
if( $print_count ){
	
	select STDOUT;
	
	print("[output]\n");
	
	if( $output_name ){
		$out = "$output_name.$range_start.$range_end.count.txt";
		open( F_OUT, ">$out" );
		select F_OUT;
	}
	
	
	$num_full_sequences = $num_sequences - $num_empty_sequences;
	if( $num_full_sequences <= 0 ){
		# error: no sequences were searched
		print("[error] No sequences were searched."); 
	} else {
		print("Cutter enzyme list for $output_name\n\n");
		print("Enzyme\t\tCut Seq\t\t# Seqs Cut\t\t# Total Cuts\t\tPercent of Total Sequences Cut\n");
		print("------------------------------------------------------------------\n");

		for ($j=0;$j<($num_enzymes);$j++) {
			
			print($enz_name[$j]."\t\t".
				$enz_sequence[$j]."\t\t".
				$num_sequence_matches[$j]."\t\t".
				$num_sequence_matches_total[$j]."\t\t".
				round( $num_sequence_matches[$j]*100/$num_full_sequences, 2). "%\n");
		}

		print("\n");
		print("$num_empty_sequences sequences were too short to search. ");
		print("$num_full_sequences sequences of $num_sequences searched. \n");
	}
	
	close(F_OUT);
	
}


# TABLE
if( $print_table ){

	select STDOUT;
	
	print("[output]\n");
	
	if( $output_name ){
		$out = "$output_name.$range_start.$range_end.table.txt";
		open( F_OUT, ">$out" );
		select F_OUT;
	}
	
	
	# (rows are seqences and columns are enzymes)

	# first line: enzymes
	print(" \t"); # padding for when the file is imported into excel
	for( $i=0; $i<$num_enzymes; $i++ ){
		print($enz_name[$i]."\t");
	}
	print("\n");

	# table: each line is in the form of:
	#   {sequence name} {table of which enzymes are found in {sequence name} }
	#     {list of enzymes that were found with associated locations}

	$k = 0; # keeps track of where in $info we are
	for($i=1;$i<=$num_sequences;$i++) {
		print($contig_name[$i-1]."\t");
		$temp_scalar = ""; # reset append string
		
		# for some reason, some values in info are undefined, even though 
		#     it's added with a push when a certain condition is true
		
		# check info 
		if( (defined($info[$k][0])) && ($info[$k][0] == $i) ){
			# if next data point == current contig
			
			for( $j=0; $j<$num_enzymes; $j++){
				# print $k." - ".$info[$k][1]."\n";
				if( (defined($info[$k][1])) && ($info[$k][1] == $j) ){ # sometimes uninitialized
					print($info[$k][2]."\t");
					$temp_scalar .= sprintf( "%s\t", $enz_name[$info[$k][1]] );
					for( $n=0; $n<$info[$k][2]; $n++ ){
						# prepend a "*" to $enzyme_vectors[$k][$n] if premature cut
						if( $enzyme_vectors[$k][$n] < $range_start ){
							$temp_scalar .= "*";
						}
						$temp_scalar .=  sprintf( "%d\t", $enzyme_vectors[$k][$n] );
					}
					$k++;
				} else {
					print("0\t");
				}
			}
			
			#end of line: print out names and locations ($enzyme_vectors[x][y]) of each match
			print($temp_scalar);
			
		} else {
			# sequence $i has no matches
			for( $j=0; $j<$num_enzymes; $j++){
				print("0\t");
			}
		}
		 
		print("\n");
	}

	close(F_OUT);
	
}


# BEST
if( $print_best ){
	
	select STDOUT;
	
	print("[output]\n");
	
	if( $output_name ){
		$out = "$output_name.$range_start.$range_end.best.txt";
		open( F_OUT, ">$out" );
		select F_OUT;
	}
	

	# first line
	print("Enzyme\tUnique Cuts\tPremature Cuts\n");

	# table
	$total_unique_cuts = 0;
	$total_premature_cuts = 0;
	for( $j=0; $j<$NUM_BEST_CUTS; $j++ ){
		print($enz_name[ ($best_cuts[$j][0]) ]."\t".
			round($best_cuts[$j][1]*100/$num_sequences,2)."%\t".
			round($best_cuts[$j][2]*100/$num_sequences,2)."%\n");
		$total_unique_cuts    += $best_cuts[$j][1]*100/$num_sequences;
		$total_premature_cuts += $best_cuts[$j][2]*100/$num_sequences;
	}
	print("Total\t".round($total_unique_cuts,2)."%\t".round($total_premature_cuts,2)."%\n");

	close(F_OUT);
}


print("[progress] Output complete.\n\n");


# to allow for use in other files via 'use' or 'require', Perl needs the last 
#   expression in the file to return a true value, such as 1
1;
