# Supplementary material for: CisSERS: Customizable In Silico Sequence Evaluation for Restriction Sites
Source: PLoS One. 2016 Apr 12;11(4):e0152404. doi: 10.1371/journal.pone.0152404 (PMC4829253; doi:10.1371/journal.pone.0152404)
Supplement: S5 File — (ZIP) [file pone.0152404.s005.zip › CisSERS/SaveTab.java]

package edu.wsu.dhingra;

import java.awt.Color;
import java.awt.Dimension;
import java.awt.Font;
import java.awt.Graphics;
import java.awt.Insets;
import java.awt.Rectangle;
import java.awt.event.ActionListener;
import java.awt.event.MouseAdapter;
import java.awt.event.MouseEvent;
import java.awt.event.MouseListener;
import java.awt.image.BufferedImage;
import java.io.IOException;

import javax.imageio.ImageIO;
import javax.swing.ImageIcon;
import javax.swing.JButton;
import javax.swing.JComponent;
import javax.swing.JTabbedPane;

public class SaveTab extends JComponent {
	private static final int SPACE_BETWEEN_LABEL_AND_BUTTON = 5;
	private String title;
	private JButton saveButton;
	private static final BufferedImage saveImage;
	static
	{
		try {
			saveImage = ImageIO.read(SaveTab.class.getResource("save.png"));
		} catch (IOException e) {
			throw new Error(e);
		}
	}
	private static final BufferedImage savePressedImage;
	static
	{
		savePressedImage = new BufferedImage(saveImage.getWidth(), saveImage.getHeight(), BufferedImage.TYPE_INT_ARGB);
		for(int i = 0; i < saveImage.getWidth(); i++)
			for(int j = 0; j < saveImage.getHeight(); j++)
				savePressedImage.setRGB(i, j, new Color(saveImage.getRGB(i, j)).brighter().getRGB());
	}
	private JButton loadButton;
	private static final BufferedImage loadImage;
	static
	{
		try {
			loadImage = ImageIO.read(SaveTab.class.getResource("load.png"));
		} catch (IOException e) {
			throw new Error(e);
		}
	}
	private static final BufferedImage loadPressedImage;
	static
	{
		loadPressedImage = new BufferedImage(loadImage.getWidth(), loadImage.getHeight(), BufferedImage.TYPE_INT_ARGB);
		for(int i = 0; i < loadImage.getWidth(); i++)
			for(int j = 0; j < loadImage.getHeight(); j++)
				loadPressedImage.setRGB(i, j, new Color(loadImage.getRGB(i, j)).brighter().getRGB());
	}
	
	public SaveTab(final JTabbedPane pane, String title, ActionListener saveListener)
	{
		this(pane, title, saveListener, null);
	}
	public SaveTab(final JTabbedPane pane, String title, ActionListener saveListener, ActionListener loadListener)
	{
		JButton button = new JButton(new ImageIcon(saveImage));
		button.setPressedIcon(new ImageIcon(savePressedImage));
		button.setDisabledIcon(button.getIcon());
		button.setDisabledSelectedIcon(button.getIcon());
		button.setBorderPainted(false);
		button.setMargin(new Insets(0,0,0,0));
		this.title = title;
		this.saveButton = button;
		
		MouseListener selectTabListener = new MouseAdapter() {	
			@Override
			public void mousePressed(MouseEvent e) {
				pane.setSelectedIndex(pane.indexOfTabComponent(SaveTab.this));
			}
		};
		//Force this tab to be selected if the button is has is pressed on
		button.addMouseListener(selectTabListener);
		button.addActionListener(saveListener);
		add(button);
		//setToolTipText("Save the data on this tab to a file.");
		
		if(loadListener != null)
		{
			loadButton = new JButton(new ImageIcon(loadImage));
			loadButton.setPressedIcon(new ImageIcon(loadPressedImage));
			loadButton.setDisabledIcon(loadButton.getIcon());
			loadButton.setDisabledSelectedIcon(loadButton.getIcon());
			loadButton.setBorderPainted(false);
			loadButton.setMargin(new Insets(0,0,0,0));
			loadButton.addMouseListener(selectTabListener);
			loadButton.addActionListener(loadListener);
			add(loadButton);
		}
	}
	
	@Override
	protected void paintComponent(Graphics g) {
		int height = g.getFontMetrics().getAscent();
		g.setFont(g.getFont().deriveFont(Font.BOLD));
		g.drawString(title,0,(getHeight() + height) / 2);
	}
	
	@Override
	public Dimension getPreferredSize() {
		Dimension size = getLabelSize();
		Dimension buttonPerferredSize = saveButton.getPreferredSize();
		if(size.height < buttonPerferredSize.height)
			size.height = buttonPerferredSize.height;
		size.width += SPACE_BETWEEN_LABEL_AND_BUTTON + buttonPerferredSize.width;
		if(loadButton != null)
		{
			size.width += SPACE_BETWEEN_LABEL_AND_BUTTON + loadButton.getPreferredSize().width;
		}
		return size;
	}
	
	private Dimension getLabelSize()
	{
		Rectangle bounds = getFontMetrics(getFont().deriveFont(Font.BOLD)).getStringBounds(title, getGraphics()).getBounds();
		return new Dimension(bounds.width, bounds.height);
	}
	
	@Override
	public void doLayout() {
		Dimension buttonSize = new Dimension(saveImage.getWidth(), saveImage.getHeight());
		int saveXLocation = getLabelSize().width + SPACE_BETWEEN_LABEL_AND_BUTTON;
		saveButton.setLocation(saveXLocation, (getHeight() - buttonSize.height) / 2);
		saveButton.setSize(buttonSize);
		if(loadButton != null)
		{
			loadButton.setLocation(saveXLocation + SPACE_BETWEEN_LABEL_AND_BUTTON + buttonSize.width, (getHeight() - buttonSize.height) / 2);
			loadButton.setSize(buttonSize);
		}
	}
}
