# Supplementary material for: CisSERS: Customizable In Silico Sequence Evaluation for Restriction Sites
Source: PLoS One. 2016 Apr 12;11(4):e0152404. doi: 10.1371/journal.pone.0152404 (PMC4829253; doi:10.1371/journal.pone.0152404)
Supplement: S5 File — (ZIP) [file pone.0152404.s005.zip › CisSERS/SequenceEnzymeCountTableModel.java]

package edu.wsu.dhingra;

import java.util.HashMap;
import java.util.Map;
import java.util.TreeMap;

import javax.swing.event.TableModelListener;
import javax.swing.table.AbstractTableModel;
import javax.swing.table.TableModel;

public class SequenceEnzymeCountTableModel extends AbstractTableModel {

	private final int[][] cells;
	private final String[] columnNames;
	private final String[] rowNames;
	
	public SequenceEnzymeCountTableModel(Map<String, Map<String,int[]>> data)
	{
		rowNames = new String[data.size()];
		columnNames = new String[data.values().iterator().next().size()];
		cells = new int[rowNames.length + 1][columnNames.length];
		int columnIndex = 0;
		for(String sequenceName : data.keySet())
		{
			rowNames[columnIndex] = sequenceName;
			Map<String,int[]> enzymeToCutLocations = data.get(sequenceName);
			int rowIndex = 0;
			for(String enzyme : enzymeToCutLocations.keySet())
			{
				if(columnIndex == 0)
				{
					columnNames[rowIndex] = enzyme;
				}
				cells[columnIndex][rowIndex] = enzymeToCutLocations.get(enzyme).length;
				rowIndex++;
			}
			columnIndex++;
		}
	}
	
	@Override
	public Class<?> getColumnClass(int arg0) {
		return String.class;
	}

	public int getColumnCount() {
		return columnNames.length + 1;
	}

	@Override
	public String getColumnName(int columnIndex) {
		if(columnIndex == 0)
			return "Sequence";
		else
			return columnNames[columnIndex - 1];
	}

	public int getRowCount() {
		return rowNames.length;
	}

	public Object getValueAt(int rowIndex, int columnIndex) {
		if(columnIndex == 0)
			return rowNames[rowIndex];
		else
			return cells[rowIndex][columnIndex - 1] - 2;
	}

}
