# Supplementary material for: CisSERS: Customizable In Silico Sequence Evaluation for Restriction Sites
Source: PLoS One. 2016 Apr 12;11(4):e0152404. doi: 10.1371/journal.pone.0152404 (PMC4829253; doi:10.1371/journal.pone.0152404)
Supplement: S5 File — (ZIP) [file pone.0152404.s005.zip › CisSERS/ASCIIReader.java]

package edu.wsu.dhingra;

import java.io.BufferedReader;
import java.io.IOException;
import java.io.InputStream;

/**
 * Reads a line of text from an input stream using ASCII encoding.
 * Unlike {@link BufferedReader}, this does not consume more byte from the stream than
 * is necessary to read the line, and as such the underlying stream can be reused.
 * @author Artemus Harper
 *
 */
public class ASCIIReader {

	private InputStream in;
	StringBuilder buffer = new StringBuilder();
	public ASCIIReader(InputStream in)
	{
		in.getClass(); //NPE check
		this.in = in;
	}
	
	/**
	 * Reads a line of text. Consumes, but does not include the new line character
	 * @return
	 * @throws IOException
	 */
	public String readLine() throws IOException
	{
		if(in.available() == 0)
			return null;
		buffer.setLength(0);
		int ch;
		while((ch = in.read()) != -1 && ch != '\n' && ch != '\r')
		{
			buffer.append((char)ch);
		}
		if(ch == '\r')
			in.read(); //get rid of the next \n
		return buffer.toString();
	}
}
