# Supplementary material for: CisSERS: Customizable In Silico Sequence Evaluation for Restriction Sites
Source: PLoS One. 2016 Apr 12;11(4):e0152404. doi: 10.1371/journal.pone.0152404 (PMC4829253; doi:10.1371/journal.pone.0152404)
Supplement: S5 File — (ZIP) [file pone.0152404.s005.zip › CisSERS/CisSERS.java]

package edu.wsu.dhingra;

//import static edu.wsu.dhingra.RCutGUI.ParseRCutOutputModes.FILE_START;
//import static edu.wsu.dhingra.RCutGUI.ParseRCutOutputModes.READ_SEQUENCE_LIST;
//import static edu.wsu.dhingra.RCutGUI.ParseRCutOutputModes.READ_TABLE;
//import static edu.wsu.dhingra.RCutGUI.ParseRCutOutputModes.READ_TABLE_DIVIDER;
//import static edu.wsu.dhingra.RCutGUI.ParseRCutOutputModes.READ_TABLE_HEADER;

import java.awt.Color;
import java.awt.Component;
import java.awt.Dimension;
import java.awt.EventQueue;
import java.awt.Graphics;
import java.awt.GraphicsEnvironment;
import java.awt.GridBagConstraints;
import java.awt.GridBagLayout;
import java.awt.Rectangle;
import java.awt.Window;
import java.awt.event.ActionEvent;
import java.awt.event.ActionListener;
import java.awt.event.WindowAdapter;
import java.awt.event.WindowEvent;
import java.awt.image.BufferedImage;
import java.io.BufferedInputStream;
import java.io.BufferedReader;
import java.io.BufferedWriter;
import java.io.File;
import java.io.FileInputStream;
import java.io.FileNotFoundException;
import java.io.FileOutputStream;
import java.io.FileWriter;
import java.io.IOError;
import java.io.IOException;
import java.io.InputStream;
import java.io.InputStreamReader;
import java.io.OutputStreamWriter;
import java.io.PrintStream;
import java.io.PrintWriter;
import java.io.StringWriter;
import java.lang.Thread.UncaughtExceptionHandler;
import java.util.AbstractMap;
import java.util.ArrayList;
import java.util.Arrays;
import java.util.HashMap;
import java.util.Map;
import java.util.TreeSet;
import java.util.prefs.BackingStoreException;
import java.util.prefs.InvalidPreferencesFormatException;
import java.util.prefs.Preferences;

import javax.imageio.ImageIO;
import javax.swing.AbstractAction;
import javax.swing.AbstractListModel;
import javax.swing.Action;
import javax.swing.BorderFactory;
import javax.swing.Box;
import javax.swing.BoxLayout;
import javax.swing.ButtonGroup;
import javax.swing.JButton;
import javax.swing.JCheckBox;
import javax.swing.JCheckBoxMenuItem;
import javax.swing.JComboBox;
import javax.swing.JDialog;
import javax.swing.JFileChooser;
import javax.swing.JFormattedTextField;
import javax.swing.JFrame;
import javax.swing.JLabel;
import javax.swing.JMenu;
import javax.swing.JMenuBar;
import javax.swing.JOptionPane;
import javax.swing.JPanel;
import javax.swing.JRadioButton;
import javax.swing.JScrollPane;
import javax.swing.JTabbedPane;
import javax.swing.JTable;
import javax.swing.JTextField;
import javax.swing.JTextPane;
import javax.swing.ListSelectionModel;
import javax.swing.SwingUtilities;
import javax.swing.event.ChangeEvent;
import javax.swing.event.ChangeListener;
import javax.swing.event.DocumentEvent;
import javax.swing.event.DocumentListener;
import javax.swing.table.DefaultTableModel;

import name.artemus_harper.LineReader;
import name.artemus_harper.SmartFileChooser;

public class CisSERS extends JFrame {

	private static final int DEFAULT_POLY_SEARCH_MIN = 0;

	/**
	 * @param args
	 */
	public static void main(String[] args) {
		//Do the layout in the GUI thread... probably not needed though
		SwingUtilities.invokeLater(new Runnable() {
			
			//@Override
			public void run() {
				CisSERS program = new CisSERS();
				program.pack();
				program.setDefaultCloseOperation(JFrame.DISPOSE_ON_CLOSE);
				program.setVisible(true);
			}
		});
	}
	
	{
		addWindowListener(new WindowAdapter() {
			@Override
			public void windowClosed(WindowEvent e) {
				savePreferences();
				System.exit(0);
			}
		});
	}
	
	private void perlCheck()
	{
		if(!CisSERSLauncher.isPerlCommandValid(perlCommand))
		{
			JOptionPane.showMessageDialog(this, "Cannot find perl command:" + perlCommand, "Enviroment Check Error", JOptionPane.ERROR_MESSAGE);
		}
	}
	
	private void savePreferences() {
		Preferences prefs = Preferences.userNodeForPackage(CisSERS.class);
		PersistHelper.presistObject(prefs, CisSERS.this);
		if(!retainFormattedFastaFiles.isSelected())
		{
			for(File file : formattedFastaFiles)
				file.delete();
		}
		prefs.put("hasGapsWarning", String.valueOf(hasGapsWarning));
	}
	
	/**
	 * Size of each sequence in the input file. Filled in before processing
	 */
	private ArrayList<Map.Entry<String,Integer>> sequenceSizeCount = new ArrayList<Map.Entry<String,Integer>>();
	/**
	 * A map from the name of a sequence to a map of the name of the enzyme to each location it cuts
	 * prepended with 0 and appended with the the length of the sequence. That is the distance between
	 * each cut location and its neighbor is the size of each band.
	 */
	HashMap<String, Map<String,int[]>> sequenceCuts = new HashMap<String, Map<String,int[]>>();
	@Persist
	public JCheckBoxMenuItem retainFormattedFastaFiles = new JCheckBoxMenuItem("Retain intermediate fasta files");
	private ArrayList<File> formattedFastaFiles = new ArrayList<File>();
	private EnzymeTree enzymeTree = new EnzymeTree();
	@Persist
	public final JTextField inputFileTextField = new JTextField(30);
	private JFileChooser fileChooser = new JFileChooser();
	@Persist
	public final JTextField maxCutSiteTextBox = new JTextField(10);
	@Persist
	public final JTextField minCutSiteTextBox = new JTextField(10);
	private JButton inputFileBrowseButton = new JButton(new AbstractAction("...") {
		//@Override
		public void actionPerformed(ActionEvent e) {
			if(fileChooser.showOpenDialog(CisSERS.this) == JFileChooser.APPROVE_OPTION)
			{
				inputFileTextField.setText(fileChooser.getSelectedFile().getPath());
			}
		}
	});
	
	@Persist
	public String perlCommand = "perl";
	
	private boolean hasGapsWarning = true;
	private CutSiteSlider cutSiteSlider = new CutSiteSlider();
	@Persist
	public final JCheckBox polyACheckBox = new JCheckBox("Sequences have Poly-A tails");
	{
		polyACheckBox.addActionListener(new ActionListener() {
			
			//@Override
			public void actionPerformed(ActionEvent e) {
				updatePolyTailLookVisibility();
			}
		});
	}
	
	public void updatePolyTailLookVisibility()
	{
		boolean show = polyACheckBox.isSelected();
		polyTailLookStartLabel.setVisible(show);
		polyTailLookTextField.setVisible(show);
		polyTailLookEndLabel.setVisible(show);
	}
	public final JLabel polyTailLookStartLabel = new JLabel("Stop search after");
	@Persist
	public final JFormattedTextField polyTailLookTextField = new JFormattedTextField(DEFAULT_POLY_SEARCH_MIN);
	public final JLabel polyTailLookEndLabel = new JLabel("bases");
	private ButtonGroup cutSiteButtonGroup = new ButtonGroup();
	@Persist
	public final JRadioButton allCutSite = new JRadioButton("All");
	{
		allCutSite.addChangeListener(new ChangeListener() {
			
			//@Override
			public void stateChanged(ChangeEvent e) {
				if(allCutSite.isSelected())
				{
					cutSiteSlider.setMode(CutSiteSlider.Mode.ALL);
					maxCutSiteTextBox.setEnabled(false);
					minCutSiteTextBox.setEnabled(false);
				}
			}
		});
	}
	@Persist
	public final JRadioButton leftCutSite = new JRadioButton("5' Cut Site");
	{
		leftCutSite.addChangeListener(new ChangeListener() {
			
			//@Override
			public void stateChanged(ChangeEvent e) {
				if(leftCutSite.isSelected())
				{
					cutSiteSlider.setMode(CutSiteSlider.Mode.LEFT);
					maxCutSiteTextBox.setEnabled(true);
					minCutSiteTextBox.setEnabled(true);
				}
			}
		});
	}
	@Persist
	public final JRadioButton rightCutSite = new JRadioButton("3' Cut Site");
	{
		rightCutSite.addChangeListener(new ChangeListener() {
			
			//@Override
			public void stateChanged(ChangeEvent e) {
				if(rightCutSite.isSelected())
				{
					cutSiteSlider.setMode(CutSiteSlider.Mode.RIGHT);
					maxCutSiteTextBox.setEnabled(true);
					minCutSiteTextBox.setEnabled(true);
				}
			}
		});
	}
	{
		cutSiteButtonGroup.add(allCutSite);
		cutSiteButtonGroup.add(leftCutSite);
		cutSiteButtonGroup.add(rightCutSite);
		leftCutSite.setSelected(true);
	}
	private boolean changingCutSite = false;
	{
		cutSiteSlider.addChangeListener(new ChangeListener() {
			
			//@Override
			public void stateChanged(ChangeEvent e) {
				if(!changingCutSite)
				{
					changingCutSite = true;
					maxCutSiteTextBox.setText(String.valueOf(cutSiteSlider.getMax()));
					minCutSiteTextBox.setText(String.valueOf(cutSiteSlider.getMin()));
					changingCutSite = false;
				}
			}
		});
		maxCutSiteTextBox.getDocument().addDocumentListener(new DocumentListener() {
			
			//@Override
			public void removeUpdate(DocumentEvent e) {
				documentChanged();
			}
			
			//@Override
			public void insertUpdate(DocumentEvent e) {
				documentChanged();
			}
			
			//@Override
			public void changedUpdate(DocumentEvent e) {
				documentChanged();
			}
			
			private void documentChanged()
			{
				if(!changingCutSite)
				{
					changingCutSite = true;
					cutSiteSlider.trySetMax(maxCutSiteTextBox.getText());
					changingCutSite = false;
				}
			}
		});
		
		minCutSiteTextBox.getDocument().addDocumentListener(new DocumentListener() {
			
			//@Override
			public void removeUpdate(DocumentEvent e) {
				documentChanged();
			}
			
			//@Override
			public void insertUpdate(DocumentEvent e) {
				documentChanged();
			}
			
			//@Override
			public void changedUpdate(DocumentEvent e) {
				documentChanged();
			}
			
			private void documentChanged()
			{
				if(!changingCutSite)
				{
					changingCutSite = true;
					cutSiteSlider.trySetMin(minCutSiteTextBox.getText());
					changingCutSite = false;
				}
			}
		});
	}
	private JScrollPane sequenceCutCountScrollPane;
	private DefaultTableModel resultsTableModel = new RCutTableModel();
	private JTabbedPane resultsArea = new JTabbedPane();
	private JTable resultsTable;
	
	public void formatResultsTable()
	{
		resultsTable.setName("Results");
		resultsTable.setColumnSelectionAllowed(true);
		resultsTable.setRowSelectionAllowed(true);
		resultsTable.setSelectionMode(ListSelectionModel.MULTIPLE_INTERVAL_SELECTION);
		resultsTable.getColumnModel().getSelectionModel().setSelectionMode(ListSelectionModel.MULTIPLE_INTERVAL_SELECTION);
	}
	
	private void saveTableToFile(File file, JTable table)
	{
		try {
			BufferedWriter writer = new BufferedWriter(new FileWriter(file));
			StringBuilder s = new StringBuilder();
			//Write header
			for(int i = 0; i < table.getColumnCount(); i++)
			{
				s.append(table.getColumnName(i));
				s.append(',');
			}
			s.setCharAt(s.length() - 1, '\n');
			writer.write(s.toString());
			s.setLength(0);
			//Write data
			for(int i = 0; i < table.getRowCount(); i++)
			{
				for(int j = 0; j < table.getColumnCount(); j++)
				{
					s.append(table.getValueAt(i, j));
					s.append(',');
				}
				s.setCharAt(s.length() - 1, '\n');
			}
			writer.write(s.toString());
			writer.close();
		} catch (IOException e1) {
			JOptionPane.showMessageDialog(CisSERS.this, "Error writing file");
		}
	}
	private CisSERSLauncher processLauncher;
	private CustomScrollPane resultsContainer = new CustomScrollPane(resultsTable);
	private CustomScrollPane bestTableContainer = new CustomScrollPane();
	//private JLabel processProgressLabel = new JLabel();
	//private JProgressBar processProgressBar = new JProgressBar();
	private boolean isCanceled = true;
	private JButton processCancelButton = new JButton(new AbstractAction("Cancel")
	{
		//@Override
		public void actionPerformed(ActionEvent e) {
			processLauncher.kill();
			isCanceled = true;
		}
	});
	private JPanel processProgressPanel = new JPanel();
	{
		//processProgressPanel.add(processProgressLabel);
		//processProgressPanel.add(processProgressBar);
		processProgressPanel.add(processCancelButton);
		processProgressPanel.setVisible(false);
	}
	private JButton runButton = new JButton(new AbstractAction("Run") {
		
		//@Override
		public void actionPerformed(ActionEvent arg0) {
			final String CREATE_ENZYME_FILE_STEP = "Formating Enzymes";
			final String TRIM_POLY_STEP = "Filtering based on poly A tails and poly T heads";
			final String FORMAT_STEP = "Validating fasta file";
			runButton.setEnabled(false);
			boolean doPolyATrimming = polyACheckBox.isSelected();
			ArrayList<String> steps = new ArrayList<String>(Arrays.asList(new String[]{CREATE_ENZYME_FILE_STEP,FORMAT_STEP}));
			if(doPolyATrimming)
			{
				steps.add(TRIM_POLY_STEP);
			}
			steps.addAll(Arrays.asList("Beginning processing", "Beginning main processing", "Calculating best cuts","Beginning output"));
			final ProgressPane progressPane = new ProgressPane(steps.toArray(new String[0]));
			resultsArea.insertTab("Processing", null, progressPane, "Progress on processing", 0);
			resultsArea.setSelectedIndex(0);
			try
			{
				isCanceled = false;
				int start;
				int end;
				if(allCutSite.isSelected())
				{
					start = -1;
					end = -1;
				}
				else
				{
					start = cutSiteSlider.getMin();
					end = cutSiteSlider.getMax();
				}
				try {
					//Check to ensure at least 1 enzyme is selected
					if(enzymeTree.getCheckingCount() == 0)
					{
						JOptionPane.showMessageDialog(CisSERS.this, "You must select at least 1 enzyme", "Error", JOptionPane.ERROR_MESSAGE);
						isCanceled = true;
						return;
					}
					File enzymeFile = File.createTempFile("enzyme", ".txt");
					enzymeFile.deleteOnExit();
					progressPane.progressModeChange(CREATE_ENZYME_FILE_STEP);
					enzymeTree.exportEnzymeList(new PrintStream(enzymeFile));
					String inputFile = inputFileTextField.getText();
					boolean[] hasGaps = new boolean[1];
					progressPane.progressModeChange(FORMAT_STEP);
					inputFile = formatFastaFile(new File(inputFile), hasGaps).getPath();
					if(hasGaps[0] && hasGapsWarning)
					{
						Box box = new Box(BoxLayout.Y_AXIS);
						box.add(new JLabel("Fasta file has gaps. They will be ignored."));
						JCheckBox hasGapsWarningCheckbox = new JCheckBox("Show this warning in the future");
						box.add(hasGapsWarningCheckbox);
						hasGapsWarningCheckbox.setSelected(hasGapsWarning);
						if(JOptionPane.showConfirmDialog(CisSERS.this, box, "Gap Warning", JOptionPane.OK_CANCEL_OPTION, JOptionPane.WARNING_MESSAGE) == JOptionPane.OK_OPTION)
						{
							hasGapsWarning = hasGapsWarningCheckbox.isSelected();
							gapWarningCheckBoxMenuItem.setSelected(hasGapsWarning);
						}
						else
						{
							isCanceled = true;
							return;
						}
					}
					if(doPolyATrimming)
					{
						progressPane.progressModeChange(TRIM_POLY_STEP);
						inputFile = trimPolyA(inputFile);
						if(inputFile == null)
						{
							isCanceled = true;
							return;
						}
					}
					resultsArea.remove(resultsContainer);
					resultsArea.remove(gelVisualizationTab);
					resultsArea.remove(bestTableContainer);
					resultsArea.remove(sequenceCutCountScrollPane);
					processLauncher = new CisSERSLauncher(perlCommand, inputFile, enzymeFile.getPath(), rightCutSite.isSelected(), start, end, CisSERSLauncher.OutputTypes.COUNT_TABLE_BEST);
					processLauncher.start();
				} catch (IOException e1) {
					isCanceled = true;
					JOptionPane.showMessageDialog(CisSERS.this, e1, "Error processing file", JOptionPane.ERROR_MESSAGE);
					return;
				} catch (FileFormatException e) {
					isCanceled = true;
					JOptionPane.showMessageDialog(CisSERS.this, e.getMessage(), "Error processing file", JOptionPane.ERROR_MESSAGE);
					return;
				}
				finally
				{
					if(isCanceled)
					{
						runButton.setEnabled(true);
						resultsArea.remove(progressPane);
					}
				}
				//final JDialog processRunningDialog = new JOptionPane("Processing...", JOptionPane.INFORMATION_MESSAGE, JOptionPane.DEFAULT_OPTION, null, new String[]{"Cancel"}).createDialog("Processing");
				final Thread rCutStdOutThread = new Thread()
				{
					@Override
					public void run() 
					{
						InputStream programOut = processLauncher.getOut();
						BufferedReader reader = new BufferedReader(new InputStreamReader(programOut));
						try
						{
							parseRCutOutput(reader, progressPane);
						}
						catch(IOException e)
						{
							throw new IOError(e);
						}
					}
				};
				rCutStdOutThread.start();
				Thread rCutStdErrThread = new Thread()
				{
					@Override
					public void run() 
					{
						InputStream programErr = processLauncher.getErr();
						byte[] chunk = new byte[1024];
						int amountRead;
						try
						{
							while((amountRead = programErr.read(chunk)) != -1)
							{
								System.err.println(new String(chunk, 0, amountRead));
							}
							programErr.close();
							int errorCode = processLauncher.waitFor();
							rCutStdOutThread.join();
							EventQueue.invokeLater(new Runnable() {
								
								//@Override
								public void run() {
									resultsArea.add(resultsContainer);
									resultsArea.add(bestTableContainer);
									int resultsContainerTabIndex = resultsArea.indexOfComponent(resultsContainer);
									resultsArea.setTabComponentAt(resultsContainerTabIndex, new SaveTab(resultsArea, "Results", new ActionListener() {
										
										//@Override
										public void actionPerformed(ActionEvent e) {
											if(saveResultsFileChooser.showSaveDialog(CisSERS.this) == JFileChooser.APPROVE_OPTION)
											{
												saveTableToFile(saveResultsFileChooser.getSelectedFile(), resultsTable);
											}
										}
									}));
									int bestTableContainerTabIndex = resultsArea.indexOfComponent(bestTableContainer);
									resultsArea.setTabComponentAt(bestTableContainerTabIndex, new SaveTab(resultsArea, "Best", new ActionListener() {
										
										//@Override
										public void actionPerformed(ActionEvent e) {
											if(saveResultsFileChooser.showSaveDialog(CisSERS.this) == JFileChooser.APPROVE_OPTION)
											{
												saveTableToFile(saveResultsFileChooser.getSelectedFile(), bestTable);
											}
										}
									}));
									
									//Gel visualization
									if(!polyACheckBox.isSelected())
									{
										resultsArea.add(gelVisualizationTab);
										resultsArea.setTabComponentAt(resultsArea.indexOfComponent(gelVisualizationTab), new SaveTab(resultsArea, "Gel Visualization", new ActionListener() {
											//@Override
											public void actionPerformed(ActionEvent e) {
												if(saveGelImageFileChooser.showSaveDialog(CisSERS.this) == JFileChooser.APPROVE_OPTION)
												{
													try
													{
														Component gelComponent = gelVisualizationTab.gelVisualization.getGelComponent();
														Component legendComponent = gelVisualizationTab.createLegend();
														int imageWidth = Math.max(gelComponent.getWidth(), legendComponent.getWidth());
														int imageHeight = gelComponent.getHeight() + legendComponent.getHeight();
														BufferedImage image = new BufferedImage(imageWidth, imageHeight, BufferedImage.TYPE_INT_RGB);
														Graphics g = image.getGraphics();
														gelComponent.print(g);
														Graphics legendGraphics = g.create(0, gelComponent.getHeight(), imageWidth,legendComponent.getHeight());
														legendGraphics.setColor(Color.WHITE);
														legendGraphics.fillRect(0, 0, imageWidth,legendComponent.getHeight());
														legendComponent.print(legendGraphics);
														String imageType = saveGelImageFileChooser.getSelectedExtension().substring(1);
														boolean success = ImageIO.write(image, imageType, saveGelImageFileChooser.getSelectedFile());
														if(!success)
															JOptionPane.showMessageDialog(CisSERS.this, "Don't know how to make " + imageType + " files.", "Error", JOptionPane.ERROR_MESSAGE);
													}
													catch(IOException exc)
													{
														JOptionPane.showMessageDialog(CisSERS.this, "Error writing file", "Error", JOptionPane.ERROR_MESSAGE);
													}
												}
											}
										}));
									}
									final JTable sequenceCutCount = new JTable(new SequenceEnzymeCountTableModel(sequenceCuts));
									sequenceCutCountScrollPane = new JScrollPane(sequenceCutCount);
									resultsArea.add(sequenceCutCountScrollPane);
									int sequenceCutCountScrollPaneIndex = resultsArea.indexOfComponent(sequenceCutCountScrollPane);
									resultsArea.setTabComponentAt(sequenceCutCountScrollPaneIndex, new SaveTab(resultsArea, "Cuts", new ActionListener() {
										
										//@Override
										public void actionPerformed(ActionEvent e) {
											if(saveResultsFileChooser.showSaveDialog(CisSERS.this) == JFileChooser.APPROVE_OPTION)
											{
												saveTableToFile(saveResultsFileChooser.getSelectedFile(), sequenceCutCount);
											}
										}
									}));
									processProgressPanel.setVisible(false);
									
									//No idea why this would happen
									if(progressPane != null)
										resultsArea.remove(progressPane);
									runButton.setEnabled(true);
									if(resultsArea.getSelectedComponent() == progressPane)
										resultsArea.setSelectedComponent(resultsContainer);
									ensureMinimumSize();
								}
							});
						}
						catch(IOException e)
						{
							throw new IOError(e);
						} catch (InterruptedException e) {
							
						}
					}
				};
				rCutStdErrThread.start();
				//processProgressLabel.setText("");
				//processProgressBar.setValue(0);
				processProgressPanel.setVisible(true);
				ensureMinimumSize();
			}
			finally
			{
				//runButton.setEnabled(true);
			}
			//processRunningDialog.setVisible(true);
			//rCutStdOutThread.interrupt();
			//rCutStdErrThread.interrupt();
		}
		
		private SmartFileChooser saveGelImageFileChooser = new SmartFileChooser("gelVisualization", "Portable Network Graphics", ".png");
		{
			
			saveGelImageFileChooser.addFilter("JPEG",".jpeg");
			saveGelImageFileChooser.addFilter("BMP",".bmp");
			saveGelImageFileChooser.addFilter("GIF",".gif");
		}
		private JFileChooser saveResultsFileChooser = new SmartFileChooser("results","Comma Seprated Value",".csv");
		private String trimPolyA(String inputFile) throws IOException {
			PolyTrim polyTrim = new PolyTrim();
			polyTrim.inFile = new File(inputFile);
			File trimmedFile = polyTrim.getTrimmedFile();
			//If file does not exist modification time is 0, i.e. January 1st 1970
			if(new File(inputFile).lastModified() > trimmedFile.lastModified() || trimmedFile.length() == 0)
			{
				//Only set the trimmed file for possible deletion if it wasn't there before
				try {
					polyTrim.run();
					inputFile = trimmedFile.getPath();
					formattedFastaFiles.add(trimmedFile);
					formattedFastaFiles.add(polyTrim.getNoTrimmedFile());
					formattedFastaFiles.add(polyTrim.getDoubleTrimmedFile());
					formattedFastaFiles.add(polyTrim.getAllTrimmedFile());
				}
				catch(RuntimeException e)
				{
					Throwable cause = e.getCause();
					if(cause instanceof IOException)
						throw (IOException) cause;
					else
						throw e;
				}
				if(polyTrim.getMatchCount() == 0)
				{
					if(polyTrim.getDoubleMatchCount() == 0 && polyTrim.getAllTrimmedCount() == 0)
					{
						JOptionPane.showMessageDialog(CisSERS.this, "Fasta file does not have poly A tails", "Fasta File Error", JOptionPane.ERROR_MESSAGE);
					}
					else
					{
						JOptionPane.showMessageDialog(CisSERS.this, "After trimming, all fasta entries were eliminated.", "Fasta File Error", JOptionPane.ERROR_MESSAGE);
					}
					return null;
				}
			}
			return inputFile;
		}
	});
	
	private final class RCutTableModel extends DefaultTableModel {
		@Override
		public java.lang.Class<?> getColumnClass(int columnIndex)
		{
			if(getColumnName(columnIndex).equals("Enzyme"))
			{
				return EnzymeName.class;
			}
			else
				return Object.class;
		}
	}
	enum ParseRCutOutputModes
	{
		PROGRESS_MODE,
		FILE_START,
		READ_TABLE_HEADER,
		READ_TABLE_DIVIDER,
		READ_TABLE, 
		READ_SEQUENCE_LIST,
		READ_BEST
	}
	private class EnzymeName
	{
		private final String name;
		public EnzymeName(String name)
		{
			this.name = name;
		}
		
		@Override
		public String toString() {
			return name;
		}
	}
	
	/**
	 * Checks the fasta file for proteins. Removes new lines. Removes gaps.
	 * @param fastaFile
	 * @param fileHasGaps An array of size 1 whose value is set to false. When method returns it will be true if the file has any gaps.
	 * @return
	 */
	public File formatFastaFile(File fastaFile, boolean[] fileHasGaps) throws IOException, FileFormatException
	{
		sequenceSizeCount.clear();
		File outFile = new File(fastaFile + ".formatted");
		BufferedWriter formattedFile = new BufferedWriter(new OutputStreamWriter(new FileOutputStream(outFile)));
		boolean start = true;
		int bpCount = 0;
		String header = null;
		boolean foundBigEnoughSequence = false;
		for(String nextLine : LineReader.fromFile(fastaFile))
		{
			//Header
			if(nextLine.startsWith(">"))
			{
				if(!start)
				{
					formattedFile.write('\n');
					sequenceSizeCount.add(new AbstractMap.SimpleEntry<String,Integer>(header, bpCount));
					if(bpCount > cutSiteSlider.getMin())
						foundBigEnoughSequence = true;
				}
				else
					start = false;
				formattedFile.write(nextLine);
				formattedFile.write('\n');
				header = nextLine;
				bpCount = 0;
			}
			else
			{
				if(start)
					throw new FileFormatException("Fasta file did not start with >");
				for(int i = 0; i < nextLine.length(); i++)
				{
					char ch = nextLine.charAt(i);
					switch(ch)
					{
					case 'L':
					case 'l':
					case 'I':
					case 'i':
					case 'P':
					case 'p':
					case 'F':
					case 'f':
					case 'E':
					case 'e':
					case 'Q':
					case 'q':
					case '*':
						throw new FileFormatException("Expected nuclitide file. Found '" + ch + "' in fasta file");
					case 'A':
					case 'a':
					case 'C':
					case 'c':
					case 'G':
					case 'g':
					case 'T':
					case 't':
					case 'R':
					case 'r':
					case 'Y':
					case 'y':
					case 'S':
					case 's':
					case 'W':
					case 'w':
					case 'K':
					case 'k':
					case 'M':
					case 'm':
					case 'B':
					case 'b':
					case 'D':
					case 'd':
					case 'H':
					case 'h':
					case 'V':
					case 'v':
					case 'N':
					case 'n':
						formattedFile.write(ch);
						bpCount++;
						break;
					case '-':
						fileHasGaps[0] = true;
					case '\n':
					case '\r':
					case ' ':
						//Ignore
						break;
					default:
						throw new FileFormatException("Unexpected character in fasta file: '" + ch + "'");
					}
				}
			}
		}
		if(start)
			throw new FileFormatException("Fasta file is empty");
		else
		{
			if(bpCount > cutSiteSlider.getMin())
				foundBigEnoughSequence = true;
			formattedFile.write('\n');
			sequenceSizeCount.add(new AbstractMap.SimpleEntry<String,Integer>(header, bpCount));
			formattedFile.close();
			if(!foundBigEnoughSequence)
			{
				throw new FileFormatException("All sequences completly fall within the precut area!");
			}
			return outFile;
		}
	}
	
	public static class FileFormatException extends Exception
	{
		public FileFormatException(String msg)
		{
			super(msg);
		}
	}
	
	/**
	 * Parse the RCut output and place the results in the results section
	 * @param reader The stream to read from
	 * @throws IOException On any IOException
	 */
	private void parseRCutOutput(BufferedReader reader, ProgressCallback callback) throws IOException
	{
		try {
			long lastOutputReadTime = 0L;
			long totalOutputReadTime = 0L;
			long totalOutputProcessTime = 0L;
			int outputCount = 0;
			resultsTableModel = new RCutTableModel();
			resultsTable = new JTable(resultsTableModel);
			bestTableModel = new DefaultTableModel();
			bestTable = new JTable(bestTableModel);
			bestTable.setName("Best");
			formatResultsTable();
			resultsContainer.setViewportView(resultsTable);
			bestTableContainer.setViewportView(bestTable);
			ParseRCutOutputModes mode = ParseRCutOutputModes.PROGRESS_MODE;
			String nextLine;
			String[] enzymes = null;
			sequenceCuts.clear();
			while((nextLine = reader.readLine()) != null)
			{
				//System.out.println(nextLine);
				switch(mode)
				{
				case PROGRESS_MODE:
					if(nextLine.startsWith("[output]"))
						mode = ParseRCutOutputModes.FILE_START;
					else if(nextLine.startsWith("[progress] "))
					{
						nextLine = nextLine.substring("[progress] ".length());
						if(nextLine.endsWith("%"))
							callback.progressPercentChange(Double.parseDouble(nextLine.substring(0, nextLine.length() - 1)));
						else if(nextLine.endsWith("..."))
							callback.progressModeChange(nextLine.substring(0, nextLine.length() - 3));
						if(nextLine.equals("Beginning main processing..."))
							callback.progressPercentChange(0);
					}
					break;
				case FILE_START:
					if(nextLine.startsWith("Cutter enzyme list for"))
					{
						mode = ParseRCutOutputModes.READ_TABLE_HEADER;
					}
					else if(nextLine.matches("\\d+ sequences were too short to search\\. \\d+ sequences of \\d+ searched\\. "))
					{
						mode = ParseRCutOutputModes.READ_SEQUENCE_LIST;
					}
					else if(nextLine.startsWith(">"))
					{
						if(lastOutputReadTime != 0)
							totalOutputReadTime += System.currentTimeMillis() - lastOutputReadTime;
						long startprocessOutputLine = System.currentTimeMillis();
						Map<String,int[]> singleSequenceCuts;
						String[] pieces = nextLine.split("\\t");
						int pos = 0;
						String sequenceName = pieces[pos++];
						Integer sequenceSize = null;
						for(Map.Entry<String, Integer> entry : sequenceSizeCount)
						{
							if(entry.getKey().equals(sequenceName))
								sequenceSize = entry.getValue();
						}
						int[] numCuts = new int[enzymes.length];
						for(int i = 0; i < numCuts.length; i++)
						{
							numCuts[i] = Integer.parseInt(pieces[pos]);
							pos++;
						}
						for(int i = 0; i < numCuts.length; i++)
						{
							singleSequenceCuts = sequenceCuts.get(sequenceName);
							if(singleSequenceCuts == null)
							{
								singleSequenceCuts = new HashMap<String, int[]>();
								sequenceCuts.put(sequenceName, singleSequenceCuts);
							}
							String enzymeName = enzymes[i];
							if(numCuts[i] != 0)
							{
								assert pieces[pos].equals(enzymes[i]);
								pos++;
							}
							ArrayList<Integer> cutLocations = new ArrayList<Integer>();
							cutLocations.add(0);
							for(int j = 0; j < numCuts[i]; j++)
							{
								if(!pieces[pos].startsWith("*"))
									cutLocations.add(Integer.valueOf(pieces[pos]));
								pos++;
							}
							cutLocations.add(sequenceSize);
							int[] cutLocationsArray = new int[cutLocations.size()];
							for(int j = 0; j < cutLocationsArray.length; j++)
								cutLocationsArray[j] = cutLocations.get(j);
							singleSequenceCuts.put(enzymeName,cutLocationsArray);
						}
						outputCount++;
						callback.progressPercentChange(((float)outputCount) / sequenceSizeCount.size() * 100);
						totalOutputProcessTime += System.currentTimeMillis() - startprocessOutputLine;
					}
					else if(nextLine.startsWith("Enzyme\tUnique Cuts\tPremature Cuts"))
					{
						mode = ParseRCutOutputModes.READ_BEST;
						bestTableModel.addColumn("Enzyme");
						bestTableModel.addColumn("Unique Cuts");
						bestTableModel.addColumn("Premature Cuts");
					}
					else
					{
						System.out.println(nextLine);
					}
					break;
				case READ_SEQUENCE_LIST:
					if(nextLine.startsWith("[output]"))
					{
						break;
					}
					enzymes = nextLine.trim().split("\\t");
					mode = ParseRCutOutputModes.FILE_START;
					break;
				case READ_TABLE_HEADER:
					if(!nextLine.isEmpty())
					{
						String[] columns = nextLine.split("\t\t");
						for(int i = 0; i < columns.length; i++)
						{
							resultsTableModel.addColumn(columns[i]);
						}
						mode = ParseRCutOutputModes.READ_TABLE_DIVIDER;
					}
					break;
				case READ_TABLE_DIVIDER:
					if(!nextLine.startsWith("---"))
						throw new IOException("Unable to parse output:" + nextLine);
					else
						mode = ParseRCutOutputModes.READ_TABLE;
					break;
				case READ_TABLE:
					if(nextLine.isEmpty())
					{
						mode = ParseRCutOutputModes.FILE_START;
						break;
					}
					String[] row = nextLine.split("\t\t");
					Object[] newRow = new Object[row.length];
					for(int i = 0; i < row.length; i++)
					{
						int index = resultsTable.getColumn("Enzyme").getModelIndex();
						if(i == index)
							newRow[i] = new EnzymeName(row[i]);
						else
							newRow[i] = row[i];
					}
					resultsTableModel.addRow(newRow);
					break;
				case READ_BEST:
					if(nextLine.startsWith("Total"))
					{
						mode = ParseRCutOutputModes.FILE_START;
					}
					row = nextLine.split("\t");
					bestTableModel.addRow(row);
					break;
				}
				lastOutputReadTime = System.currentTimeMillis();
			}
			sequenceListModel.listUpdated();
			enzymeListModel.listUpdate();
			System.out.println("Total read output Time:" + totalOutputReadTime);
			System.out.println("Total process output Time:" + totalOutputProcessTime);
		} catch (IOException e) {
			if(!isCanceled)
			{
				throw e;
			}
		}
	}
	
	private DefaultTableModel bestTableModel;
	private JTable bestTable;
	private JCheckBoxMenuItem gapWarningCheckBoxMenuItem = new JCheckBoxMenuItem(new AbstractAction("Warn about gaps in file")
	{
		//@Override
		public void actionPerformed(ActionEvent e) {
			hasGapsWarning = gapWarningCheckBoxMenuItem.isSelected();
		}
	});
	public CisSERS()
	{
		super("CisSERS (Customizable in silico Sequence Evaluation of Restriction Sites)");
		Thread.setDefaultUncaughtExceptionHandler(new UncaughtExceptionHandler() {
			
			//@Override
			public void uncaughtException(Thread t, Throwable e) {
				JTextPane exceptionTextPane = new JTextPane();
				exceptionTextPane.setEditable(false);
				StringWriter writer = new StringWriter();
				e.printStackTrace(new PrintWriter(writer));
				exceptionTextPane.setText(writer.toString());
				JOptionPane.showMessageDialog(CisSERS.this, exceptionTextPane, "An error occured", JOptionPane.ERROR_MESSAGE);
			}
		});
		try
		{
			setIconImage(ImageIO.read(CisSERS.class.getResource("ATGC.png")));
		}
		catch(IOException e)
		{
			System.err.println("Could not set icon for frame");
		}
		setLayout(new GridBagLayout());
		GridBagConstraints gc = new GridBagConstraints();
		gc.gridx = 0;
		gc.gridy = 0;
		gc.fill = GridBagConstraints.BOTH;
		gc.anchor = GridBagConstraints.CENTER;
		gc.weightx = 1.0f;
		Box inputFilePanel = new Box(BoxLayout.X_AXIS);
		inputFilePanel.add(new JLabel("Input File"));
		inputFilePanel.add(inputFileTextField);
		inputFilePanel.add(inputFileBrowseButton);
		add(inputFilePanel, gc);
		gc.gridy++;
		Box dataTypePanel = new Box(BoxLayout.X_AXIS);
		dataTypePanel.add(polyACheckBox);
		add(dataTypePanel, gc);
		gc.gridy++;
		Box polyTailLookBox = new Box(BoxLayout.X_AXIS);
		polyTailLookBox.add(polyTailLookStartLabel);
		polyTailLookBox.add(polyTailLookTextField);
		polyTailLookBox.add(polyTailLookEndLabel);
		add(polyTailLookBox, gc);
		gc.gridy++;
		Box cutSiteTypePanel = new Box(BoxLayout.X_AXIS);
		cutSiteTypePanel.add(rightCutSite);
		cutSiteTypePanel.add(leftCutSite);
		cutSiteTypePanel.add(allCutSite);
		add(cutSiteTypePanel, gc);
		gc.gridy++;
		add(cutSiteSlider, gc);
		gc.gridy++;
		JPanel cutSiteTextBoxes = new JPanel();
		cutSiteTextBoxes.add(new JLabel("Min"));
		cutSiteTextBoxes.add(minCutSiteTextBox);
		cutSiteTextBoxes.add(new JLabel("Max"));
		cutSiteTextBoxes.add(maxCutSiteTextBox);
		add(cutSiteTextBoxes, gc);
		gc.gridy++;
		CustomScrollPane enzymeTreeScrollPane = new CustomScrollPane(enzymeTree.getComponent());
		resultsArea.add(enzymeTreeScrollPane);
		resultsArea.setTabComponentAt(resultsArea.indexOfComponent(enzymeTreeScrollPane), new SaveTab(resultsArea, "Enzymes",enzymeTree.getSaveAction(), enzymeTree.getLoadAction()));
		gc.weighty = 1.0f;
		add(resultsArea, gc);
		gc.gridy++;
		gc.weighty = 0.0f;
		JPanel buttonPanel = new JPanel();
		buttonPanel.add(runButton);
		buttonPanel.add(processProgressPanel);
		//buttonPanel.add(saveButton);
		add(buttonPanel, gc);
		gc.gridy++;
		
		JMenuBar menuBar = createMenuBar();
		setJMenuBar(menuBar);
		loadPrefs();
		perlCheck();
		updatePolyTailLookVisibility();
	}

	private JMenuBar createMenuBar() {
		JMenuBar menuBar = new JMenuBar();
		JMenu fileMenu = new JMenu("File");
		fileMenu.add(saveProjectAction);
		fileMenu.add(loadProjectAction);
		fileMenu.add(generateSchizomerReportAction);
		//fileMenu.add(enzymeTree.getSaveAction());
		//fileMenu.add(enzymeTree.getLoadAction());
		fileMenu.add(enzymeTree.getUpdateEnzymes());
		fileMenu.add(enzymeTree.getExportEnzymes());
		fileMenu.add(enzymeTree.getShowFilterDialogAction());
		fileMenu.add(searchEnzymes);
		menuBar.add(fileMenu);
		JMenu optionsMenu = new JMenu("Options");
		optionsMenu.add(retainFormattedFastaFiles);
		optionsMenu.add(gapWarningCheckBoxMenuItem);
		optionsMenu.add(setPerlCommand);
		menuBar.add(optionsMenu);
		return menuBar;
	}
	
	private JFileChooser saveLoadProjectFileChooser = new SmartFileChooser("MyProject","RCut Project File",".rcut");
	private Action saveProjectAction = new AbstractAction("Save Project") {
		
		//@Override
		public void actionPerformed(ActionEvent e) {
			if(saveLoadProjectFileChooser.showSaveDialog(CisSERS.this) == JFileChooser.APPROVE_OPTION)
			{
				Preferences prefs = Preferences.userNodeForPackage(CisSERS.class);
				try {
					savePreferences();
					FileOutputStream fout = new FileOutputStream(saveLoadProjectFileChooser.getSelectedFile());
					enzymeTree.writeEnzymeList(new PrintStream(fout));
					prefs.exportSubtree(fout);
					fout.close();
				} catch (FileNotFoundException e1) {
					JOptionPane.showMessageDialog(CisSERS.this, "Bad File Name","Save Error", JOptionPane.ERROR_MESSAGE);
				} catch (IOException e1) {
					JOptionPane.showMessageDialog(CisSERS.this, "Error Saving File","Save Error", JOptionPane.ERROR_MESSAGE);
				} catch (BackingStoreException e1) {
					JOptionPane.showMessageDialog(CisSERS.this, "Error Saving File","Save Error", JOptionPane.ERROR_MESSAGE);
				}
			}
		}
	};
	
	private EnzymeSearch enzymeSearchDialog = new EnzymeSearch(this);
	private Action searchEnzymes = new AbstractAction("Search Enzymes")
	{
		//@Override
		public void actionPerformed(ActionEvent e) {
			enzymeSearchDialog.showEnzymeSearch(enzymeTree);
		}
	};
	private Action setPerlCommand = new AbstractAction("Set Perl Command")
	{
		//@Override
		public void actionPerformed(ActionEvent e) {
			JTextField perlCommandTextField = new JTextField(perlCommand, 50);
			JOptionPane.showMessageDialog(CisSERS.this, perlCommandTextField, "Change Perl command", JOptionPane.PLAIN_MESSAGE);
			perlCommand = perlCommandTextField.getText();
		}
	};
	private Action loadProjectAction = new AbstractAction("Load Project") {
		
		//@Override
		public void actionPerformed(ActionEvent e) {
			if(saveLoadProjectFileChooser.showOpenDialog(CisSERS.this) == JFileChooser.APPROVE_OPTION)
			{
				try {
					BufferedInputStream fin = new BufferedInputStream(new FileInputStream(saveLoadProjectFileChooser.getSelectedFile()));
					ASCIIReader reader = new ASCIIReader(fin);
					enzymeTree.readEnzymeList(reader);
					Preferences.importPreferences(fin);
					loadPrefs();
				} catch (FileNotFoundException e1) {
					JOptionPane.showMessageDialog(CisSERS.this, "Bad File Name","Save Error", JOptionPane.ERROR_MESSAGE);
				} catch (IOException e1) {
					JOptionPane.showMessageDialog(CisSERS.this, "Error Saving File","Save Error", JOptionPane.ERROR_MESSAGE);
				} catch (InvalidPreferencesFormatException e1) {
					JOptionPane.showMessageDialog(CisSERS.this, "Error Saving File","Save Error", JOptionPane.ERROR_MESSAGE);
				}
			}
		}
	};
	private Action generateSchizomerReportAction = new AbstractAction("Create Neo(Iso)schizomer Report") {
		
		//@Override
		public void actionPerformed(ActionEvent arg0) {
			JDialog dialog = new JDialog(CisSERS.this, false);
			dialog.setContentPane(new JScrollPane(NeoschizomerReport.createReport(enzymeTree)));
			//JDialog dialog = report.createDialog(RCutGUI.this, "Neo(Iso)schizomer Report");
			dialog.setResizable(true);
			displayWindow(dialog);
		}
	};
	
	/**
	 * Makes a window as big as it needs to be while not bigger than the screen.
	 * It also makes the window visible. Don't use if window is already visible
	 * @param w The window to dispaly
	 */
	public static void displayWindow(Window w)
	{
		w.pack();
		Rectangle desktopBounds = GraphicsEnvironment.getLocalGraphicsEnvironment().getMaximumWindowBounds();
		w.setLocation(desktopBounds.getLocation());
		int width = Math.min(w.getWidth(), desktopBounds.width);
		int height = Math.min(w.getHeight(), desktopBounds.height);
		w.setSize(width, height);
		w.setVisible(true);
	}
	private void loadPrefs()
	{
		Preferences prefs = Preferences.userNodeForPackage(CisSERS.class);
		PersistHelper.restoreObject(prefs, CisSERS.this);
		hasGapsWarning = "true".equals(prefs.get("hasGapsWarning", "true"));
		gapWarningCheckBoxMenuItem.setSelected(hasGapsWarning);
	}
	
	private class SequenceListModel extends AbstractListModel {
		private int oldSize = 0;
		//@Override
		public int getSize() {
			return sequenceSizeCount.size();
		}
		
		//@Override
		public Object getElementAt(int index) {
			return sequenceSizeCount.get(index).getKey();
		}
		
		public void listUpdated()
		{
			fireContentsChanged(CisSERS.this, 0, Math.max(oldSize, getSize()));
			oldSize = getSize();
		}
	}
	private class EnzymeListModel extends AbstractListModel {

		private TreeSet<String> enzymes;
		//@Override
		public Object getElementAt(int index) {
			return enzymes.toArray()[index];
		}

		//@Override
		public int getSize() {
			if(enzymes == null)
				return 0;
			else
				return enzymes.size();
		}
		
		public void listUpdate()
		{
			int oldSize;
			if(enzymes == null)
				oldSize = 0;
			else
				oldSize = getSize();
			//Get all enzymes removing duplicates
			enzymes = new TreeSet<String>();
			for(Map<String, int[]> enzymeToCuts : sequenceCuts.values())
			{
				for(String enzyme : enzymeToCuts.keySet())
				{
					enzymes.add(enzyme);
				}
			}
			
			fireContentsChanged(CisSERS.this, 0, Math.max(oldSize, getSize()));
		}
	}
	SequenceListModel sequenceListModel = new SequenceListModel();
	EnzymeListModel enzymeListModel = new EnzymeListModel();
	private GelVisualizationTab gelVisualizationTab = new GelVisualizationTab(this);
	public EnzymeTree getEnzymeTree()
	{
		return enzymeTree;
	}
	
	public static class TitledPanel extends Box
	{
		public TitledPanel(String title, Component... components)
		{
			super(BoxLayout.X_AXIS);
			setBorder(BorderFactory.createTitledBorder(title));
			for(Component c : components)
				add(c);
		}
	}
	
	public void ensureMinimumSize()
	{
		Dimension dimension = getPreferredSize();
		if(dimension.width < getWidth())
			dimension.width = getWidth();
		if(dimension.height < getHeight())
			dimension.height = getHeight();
		setSize(dimension);
	}
}
