# Supplementary material for: CisSERS: Customizable In Silico Sequence Evaluation for Restriction Sites
Source: PLoS One. 2016 Apr 12;11(4):e0152404. doi: 10.1371/journal.pone.0152404 (PMC4829253; doi:10.1371/journal.pone.0152404)
Supplement: S5 File — (ZIP) [file pone.0152404.s005.zip › CisSERS/CisSERSLauncher.java]

package edu.wsu.dhingra;

import java.io.BufferedInputStream;
import java.io.File;
import java.io.FileOutputStream;
import java.io.IOException;
import java.io.InputStream;

public class CisSERSLauncher {
	public enum OutputTypes
	{
		NONE,
		COUNT,
		TABLE,
		BEST,
		COUNT_TABLE,
		COUNT_BEST,
		TABLE_BEST,
		COUNT_TABLE_BEST
	}
	private ProcessBuilder scriptCommand;
	private InputStream stdout;
	private InputStream stderr;
	private Process scriptProcess;
	public CisSERSLauncher(String perlCommand, String fastaFile, String enzymeFile, boolean enzymeReversed, int startRange, int endRange, OutputTypes outputType) throws IOException
	{
		File perlFile = File.createTempFile("rcut", ".pl");
		scriptCommand = new ProcessBuilder(perlCommand, perlFile.getPath(), fastaFile,enzymeFile, enzymeReversed ? "1": "0", String.valueOf(startRange), String.valueOf(endRange), String.valueOf(outputType.ordinal()));
		InputStream scriptInput = new BufferedInputStream(CisSERSLauncher.class.getResourceAsStream("rcut.pl"));
		FileOutputStream perlFileOut = new FileOutputStream(perlFile);
		perlFile.deleteOnExit();
		int b;
		while((b = scriptInput.read()) != -1)
			perlFileOut.write(b);
		perlFileOut.close();
	}
	
	public void start() throws IOException
	{
		System.out.println(scriptCommand.command());
		scriptProcess = scriptCommand.start();
		stdout = scriptProcess.getInputStream();
		stderr = scriptProcess.getErrorStream();
	}
	
	public InputStream getOut()
	{
		return stdout;
	}
	
	public InputStream getErr()
	{
		return stderr;
	}
	
	public int waitFor() throws InterruptedException
	{
		return scriptProcess.waitFor();
	}
	
	public void kill()
	{
		if(scriptProcess != null)
			scriptProcess.destroy();
	}
	
	public static boolean isPerlCommandValid(String perlCommand)
	{
		try
		{
			Process perlProcess = Runtime.getRuntime().exec(perlCommand + " -v");
			//Could try to parse the version number... but there doesn't seem to be a standard way
			//to just get the version number
			perlProcess.destroy();
		}
		catch(IOException e)
		{
			return false;
		}
		return true;
	}
}
