# Supplementary material for: CisSERS: Customizable In Silico Sequence Evaluation for Restriction Sites
Source: PLoS One. 2016 Apr 12;11(4):e0152404. doi: 10.1371/journal.pone.0152404 (PMC4829253; doi:10.1371/journal.pone.0152404)
Supplement: S5 File — (ZIP) [file pone.0152404.s005.zip › CisSERS/CustomScrollPane.java]

package edu.wsu.dhingra;

import java.awt.Component;

import javax.swing.JScrollPane;
import javax.swing.JViewport;

public class CustomScrollPane extends JScrollPane{
	
	public CustomScrollPane(Component c)
	{
		super(c);
	}
	
	public CustomScrollPane()
	{
		
	}
	
	/**
	 * Inherits name from the view component when name is not set.
	 * Used for JTabbedPane that takes the name from the component.
	 */
	@Override
	public String getName() {
		String name = super.getName();
		if(name == null)
		{		
			JViewport viewPort = getViewport();
			if(viewPort != null)
			{
				Component view = viewPort.getView();
				if(view != null)
					name = view.getName();
			}
		}
		return name;
	}
}
