# Supplementary material for: CisSERS: Customizable In Silico Sequence Evaluation for Restriction Sites
Source: PLoS One. 2016 Apr 12;11(4):e0152404. doi: 10.1371/journal.pone.0152404 (PMC4829253; doi:10.1371/journal.pone.0152404)
Supplement: S5 File — (ZIP) [file pone.0152404.s005.zip › CisSERS/CutSiteSlider.java]

package edu.wsu.dhingra;

import java.awt.BasicStroke;
import java.awt.Color;
import java.awt.Component;
import java.awt.Dimension;
import java.awt.Font;
import java.awt.Graphics;
import java.awt.Graphics2D;
import java.awt.Polygon;
import java.awt.Rectangle;
import java.awt.event.ComponentAdapter;
import java.awt.event.ComponentEvent;
import java.awt.event.MouseAdapter;
import java.awt.event.MouseEvent;
import java.awt.event.MouseMotionListener;
import java.awt.geom.Path2D;

import javax.swing.BoxLayout;
import javax.swing.Icon;
import javax.swing.JComponent;
import javax.swing.JFrame;
import javax.swing.JLabel;
import javax.swing.event.ChangeEvent;
import javax.swing.event.ChangeListener;
import javax.swing.event.EventListenerList;

public class CutSiteSlider extends JComponent {
	
	private Mode mode = Mode.RIGHT;
	private Slider slider = new Slider();
	private int minKnobPosition = 100;
	private int maxKnobPosition = 500;
	private int maxValue = 1000;
	
	private int topBuffer = 10;
	private int bottomBuffer = 10;
	private int leftKnobLocation;
	private int rightKnobLocation;
	private boolean leftKnobPressed = false;
	private boolean rightKnobPressed = false;
	private boolean centerAreaPressed = false;
	private int pressedLocation = 0;
	
	private Polygon leftKnob;
	private Polygon rightKnob;
	
	private static final int teeth = 5;
	private Icon brokenIcon = new Icon() {
		
		//@Override
		public void paintIcon(Component c, Graphics g, int x, int y) {
			Graphics2D g2 = (Graphics2D) g;
			g.setColor(Color.BLACK);
			g.fillRect(x, topBuffer, 50, getIconHeight() - topBuffer - bottomBuffer);
			g2.setStroke(new BasicStroke(4));
			g2.setColor(c.getBackground());
			Path2D.Float zag = new Path2D.Float();
			zag.moveTo(10, 0);
			for(int i = 1; i <= teeth; i++)
			{
				zag.lineTo((i % 2) * 20 + 10, i * getIconHeight() / teeth);
			}
			g2.draw(zag);
		}
		
		//@Override
		public int getIconWidth() {
			return 40;
		}
		
		//@Override
		public int getIconHeight() {
			return getHeight();
		}
	};
	private JLabel rightBrokenLabel = new JLabel(brokenIcon);
	private JLabel leftBrokenLabel = new JLabel(brokenIcon);
	
	private EventListenerList listeners = new EventListenerList();
	
	private class Slider extends JComponent
	{
		
		{
			addComponentListener(new ComponentAdapter() {
				
				@Override
				public void componentShown(ComponentEvent arg0) {
					updateComponent();
					
				}
				
				@Override
				public void componentResized(ComponentEvent arg0) {
					updateComponent();
					
				}
			});
			
			addMouseListener(new MouseAdapter() {
				
				@Override
				public void mouseReleased(MouseEvent e) {
					if(leftKnobPressed)
					{
						leftKnobPressed = false;
						Slider.this.repaint(leftKnob.getBounds());
					}
					else if(rightKnobPressed)
					{
						rightKnobPressed = false;
						Slider.this.repaint(rightKnob.getBounds());
					}
					else if(mode != Mode.ALL && getCutSiteBounds().contains(e.getPoint()))
					{
						centerAreaPressed = false;
					}
				}
				
				@Override
				public void mousePressed(MouseEvent e) {
					pressedLocation = e.getX();
					if(leftKnob.getBounds().contains(e.getPoint()))
					{
						leftKnobPressed = true;
						Slider.this.repaint(leftKnob.getBounds());
					}
					else if(rightKnob.getBounds().contains(e.getPoint()))
					{
						rightKnobPressed = true;
						Slider.this.repaint(rightKnob.getBounds());
					}
					else if(mode != Mode.ALL && getCutSiteBounds().contains(e.getPoint()))
					{
						centerAreaPressed = true;
					}
				}
			});
			
			addMouseMotionListener(new MouseMotionListener() {
				
				//@Override
				public void mouseMoved(MouseEvent e) {
	
				}
				
				//@Override
				public void mouseDragged(MouseEvent e) {
					if(mode != Mode.ALL)
					{
						int x = e.getX();
						if(rightKnobPressed)
						{
							if(x < leftKnobLocation)
							{
								if(mode == Mode.LEFT)
									maxKnobPosition = minKnobPosition;
								else
									minKnobPosition = maxKnobPosition;
							}
							else if(x > getWidth() - 10)
							{
								if(mode == Mode.LEFT)
									maxKnobPosition = maxValue;
								else
									minKnobPosition = 0;
							}
							else if(mode == Mode.LEFT)
								maxKnobPosition += ((x - pressedLocation) / (float) getWidth() * maxValue);
							else
								minKnobPosition += -((x - pressedLocation) / (float) getWidth() * maxValue);
							updateComponent();
						}
						else if(leftKnobPressed)
						{
							if(x > rightKnobLocation)
							{
								if(mode == Mode.RIGHT)
									maxKnobPosition = minKnobPosition;
								else
									minKnobPosition = maxKnobPosition;
							}
							else if(x < 0)
							{
								if(mode == Mode.LEFT)
									minKnobPosition = 0;
								else
									maxKnobPosition = maxValue;
							}
							else if(mode == Mode.LEFT)
								minKnobPosition += ((x - pressedLocation) / (float) getWidth() * maxValue);
							else
								maxKnobPosition += -((x - pressedLocation) / (float) getWidth() * maxValue);
							updateComponent();
						}
						else if(centerAreaPressed)
						{
							minKnobPosition += ((x - pressedLocation) / (float) getWidth() * maxValue) * (mode == Mode.LEFT ? 1 : -1);
							maxKnobPosition += ((x - pressedLocation) / (float) getWidth() * maxValue) * (mode == Mode.LEFT ? 1 : -1);
							updateComponent();
						}
						pressedLocation = e.getX();
					}
				}
			});
		}
		
		public Slider()
		{
			setPreferredSize(new Dimension(300, 80));
			setMinimumSize(new Dimension(300, 80));
			setMaximumSize(new Dimension(Integer.MAX_VALUE, Integer.MAX_VALUE));
		}
		
		private static final String BLUE_AREA_STRING = "Precut Area";
		private static final String BLACK_AREA_STRING = "Excess";
		private static final String RED_AREA_STRING = "Desired Cut";
		@Override
		protected void paintComponent(Graphics g) {
			if(mode != Mode.ALL)
			{
				super.paintComponent(g);
				Graphics2D g2 = (Graphics2D) g;
				int width = getWidth();
				int fontHeight = getFontMetrics(getFont()).getHeight();
				int fontY = (getHeight() - bottomBuffer - topBuffer + fontHeight) / 2 + topBuffer;
				g.setFont(getFont().deriveFont(Font.BOLD, 16f));
				if(mode == Mode.LEFT)
				{
					g.setColor(Color.BLUE);
				}
				else
				{
					g.setColor(Color.BLACK);
				}
				g.fillRect(0, topBuffer, leftKnobLocation, getHeight() - bottomBuffer - topBuffer);
				
				if(mode == Mode.LEFT)
				{
					g.setColor(Color.WHITE);
					g.drawString(BLUE_AREA_STRING, 0, fontY);
				}
				else
				{
					g.setColor(Color.WHITE);
					g.drawString(BLACK_AREA_STRING, 0, fontY);
				}
				
				g.setColor(Color.RED);
				Rectangle cutSiteBounds = getCutSiteBounds();
				g.fillRect(cutSiteBounds.x,cutSiteBounds.y, cutSiteBounds.width, cutSiteBounds.height);
				
				g.setColor(Color.BLACK);
				g.drawString(RED_AREA_STRING, leftKnobLocation, fontY);
				
				if(mode == Mode.LEFT)
					g.setColor(Color.BLACK);
				else
					g.setColor(Color.BLUE);
				g.fillRect(rightKnobLocation, topBuffer, width, getHeight()  - bottomBuffer - topBuffer);
		
				
				if(mode == Mode.LEFT)
				{
					g.setColor(Color.WHITE);
					g.drawString(BLACK_AREA_STRING, rightKnobLocation, fontY);
				}
				else
				{
					g.setColor(Color.WHITE);
					g.drawString(BLUE_AREA_STRING, rightKnobLocation, fontY);
				}
				
				//paint knobs
				if(leftKnobPressed)
					g.setColor(Color.YELLOW.darker());
				else
					g.setColor(Color.YELLOW);
				g2.fill(leftKnob);
				g.setColor(Color.GRAY);
				g2.draw(leftKnob);
				
				if(rightKnobPressed)
					g.setColor(Color.YELLOW.darker());
				else
					g.setColor(Color.YELLOW);
				g2.fill(rightKnob);
				g.setColor(Color.GRAY);
				g2.draw(rightKnob);
			}
			else
			{
				g.setColor(Color.RED);
				g.fillRect(0, 0, getWidth(), getHeight());
			}
		}
	}

	private Rectangle getCutSiteBounds()
	{
		return new Rectangle(leftKnobLocation, topBuffer, rightKnobLocation - leftKnobLocation, getHeight() - bottomBuffer - topBuffer);
	}
	
	public enum Mode
	{
		LEFT,
		RIGHT,
		ALL
	}
	
	private void updateComponent()
	{
		if(mode == Mode.LEFT)
		{
			leftKnobLocation = (int)(minKnobPosition / (float) maxValue * slider.getWidth());
			rightKnobLocation = (int)(maxKnobPosition / (float) maxValue * slider.getWidth());
		}
		else
		{
			leftKnobLocation = (int)(maxKnobPosition / (float) maxValue * slider.getWidth());
			rightKnobLocation = (int)(minKnobPosition / (float) maxValue * slider.getWidth());
		}
		if(mode == Mode.RIGHT)
		{
			leftKnobLocation = slider.getWidth() - leftKnobLocation;
			rightKnobLocation = slider.getWidth() - rightKnobLocation;
		}
		
		leftKnob = new Polygon(new int[]{leftKnobLocation - 6, leftKnobLocation + 6, leftKnobLocation},
				new int[]{0, 0, 20}, 3);
		rightKnob = new Polygon(new int[]{rightKnobLocation - 6, rightKnobLocation + 6, rightKnobLocation},
				new int[]{getHeight() - 1, getHeight() - 1, getHeight() - 21}, 3);
		
		slider.repaint();
		
		ChangeEvent e = new ChangeEvent(this);
		for(ChangeListener l : listeners.getListeners(ChangeListener.class))
		{
			l.stateChanged(e);
		}
	}
	
	public CutSiteSlider()
	{
		setLayout(new BoxLayout(this, BoxLayout.X_AXIS));
		add(new JLabel("5'"));
		add(slider);
		add(rightBrokenLabel);
		add(new JLabel("3'"));
	}
	
	@Override
	public Dimension getPreferredSize() {
		return slider.getPreferredSize();
	}
	
	public void addChangeListener(ChangeListener l)
	{
		listeners.add(ChangeListener.class, l);
	}
	
	public void removeChangeListener(ChangeListener l)
	{
		listeners.remove(ChangeListener.class, l);
	}
	
	public int getMin()
	{
		return minKnobPosition;
	}
	
	public int getMax()
	{
		return maxKnobPosition;
	}
	
	public boolean trySetMin(String min)
	{
		try
		{
			int minValue = Integer.parseInt(min);
			if(minValue > maxKnobPosition || minValue < 0)
				return false;
			else
			{
				minKnobPosition = minValue;
				updateComponent();
				return true;
			}
		}
		catch(NumberFormatException e)
		{
			return false;
		}
		
	}
	
	public boolean trySetMax(String max)
	{
		try
		{
			int maxValue = Integer.parseInt(max);
			if(maxValue < minKnobPosition)
				return false;
			else
			{
				maxKnobPosition = maxValue;
				updateComponent();
				return true;
			}
		}
		catch(NumberFormatException e)
		{
			return false;
		}
		
	}
	
	public void setMode(Mode mode)
	{
		this.mode = mode;
		if(mode == Mode.LEFT)
		{
			remove(rightBrokenLabel);
			add(leftBrokenLabel,2);
		}
		else if(mode == Mode.RIGHT)
		{
			remove(leftBrokenLabel);
			add(rightBrokenLabel, 1);
		}
		else
		{
			remove(leftBrokenLabel);
			remove(rightBrokenLabel);
		}
		updateComponent();
		validate();
	}

	public static void main(String[] args)
	{
		JFrame frame = new JFrame();
		frame.add(new CutSiteSlider());
		frame.setDefaultCloseOperation(JFrame.EXIT_ON_CLOSE);
		frame.setSize(300,100);
		frame.setVisible(true);
	}
}
